# Supplementary material for: Optimization Based Tumor Classification from Microarray Gene Expression Data
Source: PLoS One. 2011 Feb 4;6(2):e14579. doi: 10.1371/journal.pone.0014579 (PMC3033885; doi:10.1371/journal.pone.0014579)
Supplement: Supporting Information S2 — Source codes, scripts and data files. (0.78 MB ZIP) [file pone.0014579.s002.zip]

Archive with 175 entries (168 files):
- S2/
- S2/01_Leukemia/
- S2/01_Leukemia/10_IntEliminationAll_6.gms
- S2/01_Leukemia/11_IntEliminationAll_7.gms
- S2/01_Leukemia/12_IntEliminationAll_8.gms
- S2/01_Leukemia/13_IntEliminationAll_9.gms
- S2/01_Leukemia/14_IntEliminationAll_10.gms
- S2/01_Leukemia/15_IntEliminationAll_11.gms
- S2/01_Leukemia/16_IntEliminationAll_12.gms
- S2/01_Leukemia/17_IntEliminationAll_13.gms
- S2/01_Leukemia/18_IntEliminationAll_14.gms
- S2/01_Leukemia/19_IntEliminationAll_15.gms
- S2/01_Leukemia/1_ProbInstanceFinding.gms
- S2/01_Leukemia/1_ProbInstanceFinding.lxi
- S2/01_Leukemia/20_IntEliminationAll_16.gms
- S2/01_Leukemia/2_Seed_Finding.gms
- S2/01_Leukemia/2_Seed_Finding.lxi
- S2/01_Leukemia/3_Training_Seeds_Prob.gms
- S2/01_Leukemia/3_Training_Seeds_Prob.lxi
- S2/01_Leukemia/4_Bound_Calculation_NProb.gms
- S2/01_Leukemia/5_IntEliminationAll.gms
- S2/01_Leukemia/6_IntEliminationAll_2.gms
- S2/01_Leukemia/7_IntEliminationAll_3.gms
- S2/01_Leukemia/8_IntEliminationAll_4.gms
- S2/01_Leukemia/9_IntEliminationAll_5.gms
- S2/01_Leukemia/cellwrite.m
- S2/01_Leukemia/driver_nfold.m
- S2/01_Leukemia/driver_testset.m
- S2/01_Leukemia/input.xls
- S2/01_Leukemia/PDBID_NProb.inc
- S2/01_Leukemia/PDBID_Prob.inc
- S2/01_Leukemia/prj.gpr
- S2/01_Leukemia/Testing_New.gms
- S2/02_Prostate_cancer/
- S2/02_Prostate_cancer/10_IntEliminationAll_6.gms
- S2/02_Prostate_cancer/11_IntEliminationAll_7.gms
- S2/02_Prostate_cancer/12_IntEliminationAll_8.gms
- S2/02_Prostate_cancer/13_IntEliminationAll_9.gms
- S2/02_Prostate_cancer/14_IntEliminationAll_10.gms
- S2/02_Prostate_cancer/15_IntEliminationAll_11.gms
- S2/02_Prostate_cancer/16_IntEliminationAll_12.gms
- S2/02_Prostate_cancer/17_IntEliminationAll_13.gms
- S2/02_Prostate_cancer/18_IntEliminationAll_14.gms
- S2/02_Prostate_cancer/19_IntEliminationAll_15.gms
- S2/02_Prostate_cancer/1_ProbInstanceFinding.gms
- S2/02_Prostate_cancer/20_IntEliminationAll_16.gms
- S2/02_Prostate_cancer/2_Seed_Finding.gms
- S2/02_Prostate_cancer/3_Training_Seeds_Prob.gms
- S2/02_Prostate_cancer/4_Bound_Calculation_NProb.gms
- S2/02_Prostate_cancer/5_IntEliminationAll.gms
- S2/02_Prostate_cancer/6_IntEliminationAll_2.gms
- S2/02_Prostate_cancer/7_IntEliminationAll_3.gms
- S2/02_Prostate_cancer/8_IntEliminationAll_4.gms
- S2/02_Prostate_cancer/9_IntEliminationAll_5.gms
- S2/02_Prostate_cancer/cellwrite.m
- S2/02_Prostate_cancer/driver_nfold.m
- S2/02_Prostate_cancer/driver_testset.m
- S2/02_Prostate_cancer/input.xls
- S2/02_Prostate_cancer/prj.gpr
- S2/02_Prostate_cancer/Testing_New.gms
- S2/03_Prostate_cancer_outcome/
- S2/03_Prostate_cancer_outcome/10_IntEliminationAll_6.gms
- S2/03_Prostate_cancer_outcome/11_IntEliminationAll_7.gms
- S2/03_Prostate_cancer_outcome/12_IntEliminationAll_8.gms
- S2/03_Prostate_cancer_outcome/13_IntEliminationAll_9.gms
- S2/03_Prostate_cancer_outcome/14_IntEliminationAll_10.gms
- S2/03_Prostate_cancer_outcome/15_IntEliminationAll_11.gms
- S2/03_Prostate_cancer_outcome/16_IntEliminationAll_12.gms
- S2/03_Prostate_cancer_outcome/17_IntEliminationAll_13.gms
- S2/03_Prostate_cancer_outcome/18_IntEliminationAll_14.gms
- S2/03_Prostate_cancer_outcome/19_IntEliminationAll_15.gms
- S2/03_Prostate_cancer_outcome/1_ProbInstanceFinding.gms
- S2/03_Prostate_cancer_outcome/20_IntEliminationAll_16.gms
- S2/03_Prostate_cancer_outcome/2_Seed_Finding.gms
- S2/03_Prostate_cancer_outcome/3_Training_Seeds_Prob.gms
- S2/03_Prostate_cancer_outcome/4_Bound_Calculation_NProb.gms
- S2/03_Prostate_cancer_outcome/5_IntEliminationAll.gms
- S2/03_Prostate_cancer_outcome/6_IntEliminationAll_2.gms
- S2/03_Prostate_cancer_outcome/7_IntEliminationAll_3.gms
- S2/03_Prostate_cancer_outcome/8_IntEliminationAll_4.gms
- S2/03_Prostate_cancer_outcome/9_IntEliminationAll_5.gms
- S2/03_Prostate_cancer_outcome/cellwrite.m
- S2/03_Prostate_cancer_outcome/driver_nfold.m
- S2/03_Prostate_cancer_outcome/driver_testset.m
- S2/03_Prostate_cancer_outcome/input.xls
- S2/03_Prostate_cancer_outcome/prj.gpr
- S2/03_Prostate_cancer_outcome/Testing_New.gms
- S2/04_DLBCL/
- S2/04_DLBCL/10_IntEliminationAll_6.gms
- S2/04_DLBCL/11_IntEliminationAll_7.gms
- S2/04_DLBCL/12_IntEliminationAll_8.gms
- S2/04_DLBCL/13_IntEliminationAll_9.gms
- S2/04_DLBCL/14_IntEliminationAll_10.gms
- S2/04_DLBCL/15_IntEliminationAll_11.gms
- S2/04_DLBCL/16_IntEliminationAll_12.gms
- S2/04_DLBCL/17_IntEliminationAll_13.gms
- S2/04_DLBCL/18_IntEliminationAll_14.gms
- S2/04_DLBCL/19_IntEliminationAll_15.gms
- S2/04_DLBCL/1_ProbInstanceFinding.gms
- S2/04_DLBCL/20_IntEliminationAll_16.gms
- S2/04_DLBCL/2_Seed_Finding.gms
- S2/04_DLBCL/3_Training_Seeds_Prob.gms
- S2/04_DLBCL/4_Bound_Calculation_NProb.gms
- S2/04_DLBCL/5_IntEliminationAll.gms
- S2/04_DLBCL/6_IntEliminationAll_2.gms
- S2/04_DLBCL/7_IntEliminationAll_3.gms
- S2/04_DLBCL/8_IntEliminationAll_4.gms
- S2/04_DLBCL/9_IntEliminationAll_5.gms
- S2/04_DLBCL/cellwrite.m
- S2/04_DLBCL/driver_nfold.m
- S2/04_DLBCL/driver_testset.m
- S2/04_DLBCL/input.xls
- S2/04_DLBCL/prj.gpr
- S2/04_DLBCL/Testing_New.gms
- S2/05_Lymphoma/
- S2/05_Lymphoma/10_IntEliminationAll_6.gms
- S2/05_Lymphoma/11_IntEliminationAll_7.gms
- S2/05_Lymphoma/12_IntEliminationAll_8.gms
- S2/05_Lymphoma/13_IntEliminationAll_9.gms
- S2/05_Lymphoma/14_IntEliminationAll_10.gms
- S2/05_Lymphoma/15_IntEliminationAll_11.gms
- S2/05_Lymphoma/16_IntEliminationAll_12.gms
- S2/05_Lymphoma/17_IntEliminationAll_13.gms
- S2/05_Lymphoma/18_IntEliminationAll_14.gms
- S2/05_Lymphoma/19_IntEliminationAll_15.gms
- S2/05_Lymphoma/1_ProbInstanceFinding.gms
- S2/05_Lymphoma/20_IntEliminationAll_16.gms
- S2/05_Lymphoma/2_Seed_Finding.gms
- S2/05_Lymphoma/3_Training_Seeds_Prob.gms
- S2/05_Lymphoma/4_Bound_Calculation_NProb.gms
- S2/05_Lymphoma/5_IntEliminationAll.gms
- S2/05_Lymphoma/6_IntEliminationAll_2.gms
- S2/05_Lymphoma/7_IntEliminationAll_3.gms
- S2/05_Lymphoma/8_IntEliminationAll_4.gms
- S2/05_Lymphoma/9_IntEliminationAll_5.gms
- S2/05_Lymphoma/cellwrite.m
- S2/05_Lymphoma/driver_nfold.m
- S2/05_Lymphoma/driver_testset.m
- S2/05_Lymphoma/input.xls
- S2/05_Lymphoma/prj.gpr
- S2/05_Lymphoma/Testing_New.gms
- S2/06_SRBCT/
- S2/06_SRBCT/10_IntEliminationAll_6.gms
- S2/06_SRBCT/11_IntEliminationAll_7.gms
- S2/06_SRBCT/12_IntEliminationAll_8.gms
- S2/06_SRBCT/13_IntEliminationAll_9.gms
- S2/06_SRBCT/14_IntEliminationAll_10.gms
- S2/06_SRBCT/15_IntEliminationAll_11.gms
- S2/06_SRBCT/16_IntEliminationAll_12.gms
- S2/06_SRBCT/17_IntEliminationAll_13.gms
- S2/06_SRBCT/18_IntEliminationAll_14.gms
- S2/06_SRBCT/19_IntEliminationAll_15.gms
- S2/06_SRBCT/1_ProbInstanceFinding.gms
- S2/06_SRBCT/20_IntEliminationAll_16.gms
- S2/06_SRBCT/2_Seed_Finding.gms
- S2/06_SRBCT/3_Training_Seeds_Prob.gms
- S2/06_SRBCT/4_Bound_Calculation_NProb.gms
- S2/06_SRBCT/5_IntEliminationAll.gms
- S2/06_SRBCT/6_IntEliminationAll_2.gms
- S2/06_SRBCT/7_IntEliminationAll_3.gms
- S2/06_SRBCT/8_IntEliminationAll_4.gms
- S2/06_SRBCT/9_IntEliminationAll_5.gms
- S2/06_SRBCT/cellwrite.m
- S2/06_SRBCT/driver_nfold_4classes.m
- S2/06_SRBCT/driver_testset_4classes.m
- S2/06_SRBCT/input.xls
- S2/06_SRBCT/matdata.gms
- S2/06_SRBCT/matgdxdata.gms
- S2/06_SRBCT/matglobs.gms
- S2/06_SRBCT/matsol.gms
- S2/06_SRBCT/prj.gpr
- S2/06_SRBCT/Testing_New.gms
- S2/matgams.zip
- S2/Readme.docx
- S2/Readme.pdf
