# Supplementary material for: Optimization Based Tumor Classification from Microarray Gene Expression Data
Source: PLoS One. 2011 Feb 4;6(2):e14579. doi: 10.1371/journal.pone.0014579 (PMC3033885; doi:10.1371/journal.pone.0014579)
Supplement: Supporting Information S2 — Source codes, scripts and data files. (0.78 MB ZIP) [file pone.0014579.s002.zip › S2/01_Leukemia/1_ProbInstanceFinding.gms]

$ontext
Onur Dagliyan
Fadime Uney Yuksektepe
Metin Turkay
Koc University
$offtext

$TITLE
$onglobal
$offupper
$offsymxref
$offsymlist
*$offlisting
$inlinecom /* */
$eolcom !
$phantom nul


sets
AA1L   Attributes
/
$include Attributes.txt
/

PROT      Instances
/
$include SamplesTraining.txt
/

CLASS    Classes
/
1
2
/
;

Sets
PROT_CLASS(PROT,CLASS) Classes of the proteins
/
$ondelim
$include class_training.csv
$offdelim
/
;

parameter
comp(PROT,AA1L)          Number of amino acids in a protein or attribute values
/
$ondelim
$include att_training.csv
$offdelim
/

*comp(PROT,AA1L)         the amino acid composition
*nrs(PROT)               total number of amino acids in a protein
proclass(PROT,CLASS)    class that a protein belongs to
Attmax(CLASS,AA1L)
Attmin(CLASS,AA1L)
;

proclass(PROT,CLASS)$PROT_CLASS(PROT,CLASS) = 1;
*nrs(PROT) = sum(AA1L, naa(PROT,AA1L)) ;
*comp(PROT,AA1L)= naa(PROT,AA1L) / nrs(PROT) ;

*Min ve max attribute degerleri bulmak icin
Attmax('1',AA1L)=smax((PROT,CLASS)$(PROT_CLASS(PROT,'1')),comp(PROT,AA1L));
Attmin('1',AA1L)=smin((PROT,CLASS)$(PROT_CLASS(PROT,'1')),comp(PROT,AA1L));

Attmax('2',AA1L)=smax((PROT,CLASS)$(PROT_CLASS(PROT,'2')),comp(PROT,AA1L));
Attmin('2',AA1L)=smin((PROT,CLASS)$(PROT_CLASS(PROT,'2')),comp(PROT,AA1L));

display Attmin,Attmax;
alias(PROT,PROT1);

parameters
ProtProblemAAL(PROT,CLASS,AA1L)
ProtProblemAAU(PROT,CLASS,AA1L)
ProtProblemAA(PROT,CLASS,AA1L)
ProtProblem(PROT,CLASS)   ;

*proclass samplelarin classlari
Loop((PROT,CLASS)$(proclass(PROT,CLASS)=0),
         loop(AA1L,
                 if(Attmin(CLASS,AA1L) le comp(PROT,AA1L),
                 ProtProblemAAL(PROT,CLASS,AA1L)=1;
                 else
                 ProtProblemAAL(PROT,CLASS,AA1L)=0;
                 );
                 if(Attmax(CLASS,AA1L) ge comp(PROT,AA1L),
                 ProtProblemAAU(PROT,CLASS,AA1L)=1;
                 else
                 ProtProblemAAU(PROT,CLASS,AA1L)=0;
                 );
         );
);

loop((PROT,CLASS,AA1L),
         if(ProtProblemAAL(PROT,CLASS,AA1L)=1 and ProtProblemAAU(PROT,CLASS,AA1L)=1,
         ProtProblemAA(PROT,CLASS,AA1L)=1;
         else
         ProtProblemAA(PROT,CLASS,AA1L)=0;
         );
);

Loop((PROT,CLASS),
         if( Sum(AA1L,ProtProblemAA(PROT,CLASS,AA1L))= card(AA1L),
         ProtProblem(PROT,CLASS)=1;
         else
         ProtProblem(PROT,CLASS)=0;
         );
);
* Prot Problem = Yalniz classa konmus sampller
display ProtProblem;
parameter SProtProb(PROT);

SProtProb(PROT)=sum(CLASS,ProtProblem(PROT,CLASS));

parameter Problematic(PROT);
*Problematic instancelara 1 degerini ata
loop(PROT,
         if(SProtProb(PROT) ge 1,
         Problematic(PROT)=1;
         else
         Problematic(PROT)=0;
         );
);


File rep1 / 'PDBID_Prob.inc' /;
rep1.Pw = 3000 ;
rep1.Lw =    0 ;
rep1.Nw =    0 ;
rep1.Nd =   14 ;
rep1.Nr =    2 ;

Put rep1
Loop(PROT$(Problematic(PROT)=1),
     Put PROT.TL /;
     );
Put /;
Putclose rep1;

File rep2 / 'PDBID_Class_Prob.csv' /;
rep2.Pw = 3000 ;
rep2.Lw =    0 ;
rep2.Nw =    0 ;
rep2.Nd =   14 ;
rep2.Nr =    2 ;

Put rep2 ;
Loop((PROT,CLASS)$(Problematic(PROT)=1 and PROT_CLASS(PROT,CLASS)),
     Put PROT.TL','CLASS.TL /;
     );
Putclose rep2;

File rep3 / 'PDBID_AANumber_Prob.csv' /;
rep3.Pw = 3000 ;
rep3.Lw =    0 ;
rep3.Nw =    0 ;
rep3.Nd =   14 ;
rep3.Nr =    2 ;

Put rep3 ;
Loop((PROT,AA1L)$(Problematic(PROT)=1),
     Put PROT.TL,',',AA1L.TL,',',comp(PROT,AA1L)/;
     );
Put /;
Putclose rep3;

File rep4 / 'PDBID_NProb.inc' /;
rep4.Pw = 3000 ;
rep4.Lw =    0 ;
rep4.Nw =    0 ;
rep4.Nd =   14 ;
rep4.Nr =    2 ;

Put rep4
Loop(PROT$(Problematic(PROT)=0),
     Put PROT.TL /;
     );
Put /;
Putclose rep4;

File rep5 / 'PDBID_Class_NProb.csv' /;
rep5.Pw = 3000 ;
rep5.Lw =    0 ;
rep5.Nw =    0 ;
rep5.Nd =   14 ;
rep5.Nr =    2 ;

Put rep5 ;
Loop((PROT,CLASS)$(Problematic(PROT)=0 and PROT_CLASS(PROT,CLASS)),
     Put PROT.TL','CLASS.TL /;
     );
Putclose rep5;

File rep6 / 'PDBID_AANumber_NProb.csv' /;
rep6.Pw = 3000 ;
rep6.Lw =    0 ;
rep6.Nw =    0 ;
rep6.Nd =   14 ;
rep6.Nr =    2 ;

Put rep6 ;
Loop((PROT,AA1L)$(Problematic(PROT)=0),
     Put PROT.TL,',',AA1L.TL,',',comp(PROT,AA1L)/;
     );
Put /;
Putclose rep6;


File rep7 / 'PDBID_Class_NP.csv' /;
rep7.Pw = 3000 ;
rep7.Lw =    0 ;
rep7.Nw =    0 ;
rep7.Nd =   14 ;
rep7.Nr =    2 ;

Put rep7 ;
Loop((PROT,CLASS)$((Problematic(PROT)=0 and PROT_CLASS(PROT,CLASS)) or (Problematic(PROT)=1 and PROT_CLASS(PROT,CLASS))),
     Put PROT.TL','CLASS.TL /;
     );
Put /;
Putclose rep7;
