# Supplementary material for: Optimization Based Tumor Classification from Microarray Gene Expression Data
Source: PLoS One. 2011 Feb 4;6(2):e14579. doi: 10.1371/journal.pone.0014579 (PMC3033885; doi:10.1371/journal.pone.0014579)
Supplement: Supporting Information S2 — Source codes, scripts and data files. (0.78 MB ZIP) [file pone.0014579.s002.zip › S2/01_Leukemia/1_ProbInstanceFinding.lxi]

B 2 C o m p i l a t i o n
B 428 Include File Summary
B 453 E x e c u t i o n
I 454 Attmin
I 463 Attmax
I 471 ProtProblem
