# Supplementary material for: Optimization Based Tumor Classification from Microarray Gene Expression Data
Source: PLoS One. 2011 Feb 4;6(2):e14579. doi: 10.1371/journal.pone.0014579 (PMC3033885; doi:10.1371/journal.pone.0014579)
Supplement: Supporting Information S2 — Source codes, scripts and data files. (0.78 MB ZIP) [file pone.0014579.s002.zip › S2/01_Leukemia/2_Seed_Finding.gms]

$TITLE
$onglobal
$offupper
$offsymxref
$offsymlist
*$offlisting
$inlinecom /* */
$eolcom !
$phantom nul


sets
AA1L   Attributes
/
$include Attributes.txt
/

PROT      Instances
/
$include PDBID_Prob.inc
/

CLASS    Classes
/
1
2
/
;

Sets
PROT_CLASS(PROT,CLASS) Classes of the proteins
/
$ondelim
$include PDBID_Class_Prob.csv
$offdelim
/
;

parameter
comp(PROT,AA1L)          Number of amino acids in a protein
/
$ondelim
$include PDBID_AANumber_Prob.csv
$offdelim
/

proclass(PROT,CLASS)    class that a protein belongs to
Attmax(CLASS,AA1L)
Attmin(CLASS,AA1L)
;

proclass(PROT,CLASS)$PROT_CLASS(PROT,CLASS) = 1;

Attmax('1',AA1L)=smax((PROT,CLASS)$(PROT_CLASS(PROT,'1')),comp(PROT,AA1L));
Attmin('1',AA1L)=smin((PROT,CLASS)$(PROT_CLASS(PROT,'1')),comp(PROT,AA1L));

Attmax('2',AA1L)=smax((PROT,CLASS)$(PROT_CLASS(PROT,'2')),comp(PROT,AA1L));
Attmin('2',AA1L)=smin((PROT,CLASS)$(PROT_CLASS(PROT,'2')),comp(PROT,AA1L));


display Attmin,Attmax;
alias(PROT,PROT1);

parameter distance(PROT,PROT1)
distanceALPALP(PROT,PROT1)  Distances between the instances of class ALP
distanceALPBET(PROT,PROT1)  Distances between the instances of class ALP and BET
distanceBETBET(PROT,PROT1)  Distances between the instances of class BET
;

distance(PROT,PROT1)= sqrt( sum(AA1L,sqr(comp(PROT,AA1L)-comp(PROT1,AA1L))));

loop(PROT,
    loop(PROT1,
         if((PROT_CLASS(PROT,'1') and PROT_CLASS(PROT1,'1')),
                 distanceALPALP(PROT,PROT1)= sqrt( sum(AA1L,sqr(comp(PROT,AA1L)-comp(PROT1,AA1L))));
         else
                 distanceALPALP(PROT,PROT1)= 2;
            );
        );
    );
loop(PROT,
    loop(PROT1,
         if((PROT_CLASS(PROT,'1') and PROT_CLASS(PROT1,'2')),
              distanceALPBET(PROT,PROT1)= sqrt( sum(AA1L,sqr(comp(PROT,AA1L)-comp(PROT1,AA1L))));
         else
              distanceALPBET(PROT,PROT1)= 2;
            );
        );
    );

loop(PROT,
    loop(PROT1,
          if((PROT_CLASS(PROT,'2') and PROT_CLASS(PROT1,'2')),
              distanceBETBET(PROT,PROT1)= sqrt( sum(AA1L,sqr(comp(PROT,AA1L)-comp(PROT1,AA1L))));
         else
              distanceBETBET(PROT,PROT1)= 2;
            );
        );
    );

display distanceALPALP,distanceBETBET,distanceALPBET;

parameter CRD(CLASS);
parameter n(CLASS);
n(CLASS) = 0;

  File res /debug.txt/;

Loop(CLASS,
     Loop(PROT$PROT_CLASS(PROT,CLASS),
          n(CLASS) = n(CLASS) + 1;
Put res CLASS.TL, PROT.TL, n(CLASS)/;
          CRD(CLASS) = n(CLASS);
          );
    );

display CRD;

binary variables
ProtALP(PROT)
ProtBET(PROT)
;


variable
varobjective;

equations
eqnObjective
eqnALP
eqnBET
eqnALP2(PROT)
eqnBET2(PROT)
;


eqnObjective..
Varobjective =e= Sum((PROT,PROT1)$(distanceALPALP(PROT,PROT1)ne 2),ProtALP(PROT)* distanceALPALP(PROT,PROT1))
                  - (1/CRD('1'))*Sum((PROT,PROT1)$(distanceALPBET(PROT,PROT1)ne 2),ProtALP(PROT)* distanceALPBET(PROT,PROT1))
                  + Sum((PROT,PROT1)$(distanceBETBET(PROT,PROT1)ne 2),ProtBET(PROT)* distanceBETBET(PROT,PROT1))
                  - (1/CRD('2'))*Sum((PROT,PROT1)$(distanceALPBET(PROT,PROT1)ne 2),ProtBET(PROT)* distanceALPBET(PROT,PROT1));

eqnALP..
  Sum(PROT$(PROT_CLASS(PROT,'1')),ProtALP(PROT)) =e= 1 ;

eqnBET..
  Sum(PROT$(PROT_CLASS(PROT,'2')),ProtBET(PROT)) =e= 1 ;

eqnALP2(PROT)$(not PROT_CLASS(PROT,'1'))..
  ProtALP(PROT) =e= 0 ;

eqnBET2(PROT)$(not PROT_CLASS(PROT,'2'))..
  ProtBET(PROT) =e= 0 ;

Model Train / all /;
option mip = cplex ;
option limrow = 100 ;
option limcol = 0 ;
option iterlim = 1000000;
option reslim=1e+17;


solve Train using MIP minimizing varobjective;

File rep1 / 'SeedsCls.txt' /;
rep1.Pw = 3000 ;
rep1.Lw =    0 ;
rep1.Nw =    0 ;
rep1.Nd =   3 ;
rep1.Nr =    0 ;
Put rep1;
    loop(PROT$(ProtALP.L(PROT)=1),
          Put PROT.TL,',1'/;
         );
     loop(PROT$(ProtBET.L(PROT)=1),
          Put PROT.TL,',2'/;
     );
Putclose rep1;

     File rep2 / 'SeedsBox.txt' /;
rep2.Pw = 3000 ;
rep2.Lw =    0 ;
rep2.Nw =    0 ;
rep2.Nd =   3 ;
rep2.Nr =    0 ;
Put rep2;
    loop(PROT$(ProtALP.L(PROT)=1),
          Put PROT.TL,',BOX1'/;
         );
     loop(PROT$(ProtBET.L(PROT)=1),
          Put PROT.TL,',BOX2'/;
     );
Putclose rep2;
