# Supplementary material for: Optimization Based Tumor Classification from Microarray Gene Expression Data
Source: PLoS One. 2011 Feb 4;6(2):e14579. doi: 10.1371/journal.pone.0014579 (PMC3033885; doi:10.1371/journal.pone.0014579)
Supplement: Supporting Information S2 — Source codes, scripts and data files. (0.78 MB ZIP) [file pone.0014579.s002.zip › S2/01_Leukemia/2_Seed_Finding.lxi]

B 225 Include File Summary
B 250 E x e c u t i o n
I 251 Attmin
I 260 Attmax
I 268 distanceALPALP
I 277 distanceBETBET
I 286 distanceALPBET
I 295 CRD
B 302 Equation Listing    SOLVE Train Using MIP From line 182
D 303 eqnObjective
D 311 eqnALP
D 316 eqnBET
D 321 eqnALP2
D 326 eqnBET2
B 333 Model Statistics    SOLVE Train Using MIP From line 182
B 349 Solution Report     SOLVE Train Using MIP From line 182
F 383 eqnObjective
F 384 eqnALP
F 385 eqnBET
F 391 eqnALP2
F 397 eqnBET2
G 398 ProtALP
G 405 ProtBET
G 412 varobjective
B 423 E x e c u t i o n
