# Supplementary material for: Optimization Based Tumor Classification from Microarray Gene Expression Data
Source: PLoS One. 2011 Feb 4;6(2):e14579. doi: 10.1371/journal.pone.0014579 (PMC3033885; doi:10.1371/journal.pone.0014579)
Supplement: Supporting Information S2 — Source codes, scripts and data files. (0.78 MB ZIP) [file pone.0014579.s002.zip › S2/01_Leukemia/3_Training_Seeds_Prob.gms]

$ontext
Onur Dagliyan
Fadime Uney Yuksektepe
Metin Turkay
Koc University
$offtext

$TITLE
$onglobal
$offupper
$offsymxref
$offsymlist
*$offlisting
$inlinecom /* */
$eolcom !
$phantom nul

/*  PROTEIN FOLDING TYPE PROBLEM

   Fadime Uney and Ass. Prof. Metin Turkay
   Koc University, Istanbul, Turkey
   E-Mail: funey@ku.edu.tr, mturkay@ku.edu.tr
*/

sets
AA1L  1-Letter representation of amino acids
/
$include Attributes.txt
/

PROT  Proteins
/
$include PDBID_Prob.inc
/


CLASS Classes
/
1
2
/

BOX  Boxes
/
BOX1*BOX50
/

BOUND Bounds
/
LOWER
UPPER
/

SEEDCLS(PROT,CLASS)
/
$ondelim
$include SeedsCls.txt
$offdelim
/

SEEDBOX(PROT,BOX)
/
$ondelim
$include SeedsBox.txt
$offdelim
/
;

Sets

PROT_CLASS(PROT,CLASS) Classes of the proteins
/
$ondelim
$include PDBID_Class_Prob.csv
$offdelim
/
;

parameter
comp(PROT,AA1L)          Number of amino acids in a protein
/
$ondelim
$include PDBID_AANumber_Prob.csv
$offdelim
/

proclass(PROT,CLASS)    Class that a protein belongs to
;

proclass(PROT,CLASS)$PROT_CLASS(PROT,CLASS) = 1;

alias (BOX,BOXY);
alias(CLASS,CLASS1);

scalar epsilon  small number to help define borders of the boxes / 0.001 /;

parameter maxpar maximum parameter values for each class
/
$ondelim
1
$offdelim
/
;

parameters
parConXALP(BOX,AA1L,BOUND)
parConXBET(BOX,AA1L,BOUND)
;

variables
varBinBox(BOX)
varBinBoxClass(BOX,CLASS)
varBinProtBox(PROT,BOX)
varBinProtClass(PROT,CLASS)
varBinProtBoxLB(PROT,BOX,AA1L)
varBinProtBoxUB(PROT,BOX,AA1L)
varBinProtInAA1LBox(PROT,BOX,AA1L)
varConX(BOX,AA1L,BOUND)
varConXDis(BOX,CLASS,AA1L,BOUND)
varConDiff1(PROT,CLASS)
varConDiff2(PROT,CLASS)
varObjective
;

binary variables
varBinBox
varBinBoxClass
varBinProtBox
varBinProtClass
varBinProtInAA1LBox
varBinProtBoxLB
varBinProtBoxUB
;

positive variables
varConX
varConXDis
varConDiff1
varConDiff2
;

equations
eqnObjective
eqnBoxUpper(BOX,CLASS,PROT,AA1L)
eqnBoxLower(BOX,CLASS,PROT,AA1L)
eqnBoxDis(BOX,CLASS,AA1L,BOUND)
eqnVarDis(BOX,AA1L,BOUND)
eqnSampBox(PROT)
eqnSampClass(PROT)
eqnSampBoxClass(PROT)
eqnBoxClass(BOX)
eqnClass(CLASS)
eqnSampBoxClass1(BOX,CLASS)
eqnSampBoxClass2(BOX,CLASS)
eqnSampBoxLB(PROT,BOX,AA1L)
eqnSampBoxUB(PROT,BOX,AA1L)
eqnSampInAttBox(PROT,BOX,AA1L)
eqnSampInBox(PROT,BOX)
eqnDiff1(PROT,CLASS)
eqnDiff2(PROT,CLASS)
eqnSeedALP2
eqnSeedBET2
eqnSeedALP4
eqnSeedBET4

;

eqnObjective..
   varObjective =e= sum((PROT,CLASS), varConDiff1(PROT,CLASS)+varConDiff2(PROT,CLASS));/* + 0.01*sum(BOX, varBinBox(BOX)) ; */

eqnBoxLower(BOX,CLASS,PROT,AA1L)$PROT_CLASS(PROT,CLASS)..
   varConXDis(BOX,CLASS,AA1L,'LOWER') =l= (comp(PROT,AA1L))*varBinProtBox(PROT,BOX)+maxpar*(1-varBinProtBox(PROT,BOX)) ;

eqnBoxUpper(BOX,CLASS,PROT,AA1L)$PROT_CLASS(PROT,CLASS)..
   varConXDis(BOX,CLASS,AA1L,'UPPER') =g= (comp(PROT,AA1L))*varBinProtBox(PROT,BOX) ;

eqnBoxDis(BOX,CLASS,AA1L,BOUND)..
   varConXDis(BOX,CLASS,AA1L,BOUND) =l= maxpar * varBinBoxClass(BOX,CLASS) ;

eqnVarDis(BOX,AA1L,BOUND)..
   varConX(BOX,AA1L,BOUND) =e= sum(CLASS, varConXDis(BOX,CLASS,AA1L,BOUND)) ;

eqnSampBox(PROT)..
   sum(BOX, varBinProtBox(PROT,BOX)) =e= 1 ;

eqnSampClass(PROT)..
   sum(CLASS, varBinProtClass(PROT,CLASS)) =e= 1 ;

eqnSampBoxClass(PROT)..
   sum(BOX, varBinProtBox(PROT,BOX)) =e= sum(CLASS, varBinProtClass(PROT,CLASS)) ;

eqnBoxClass(BOX)..
   sum(CLASS, varBinBoxClass(BOX,CLASS)) =l= varBinBox(BOX) ;

eqnClass(CLASS)..
   sum(BOX, varBinBoxClass(BOX,CLASS)) =g= 1 ;

eqnSampBoxClass1(BOX,CLASS)..
   varBinBoxClass(BOX,CLASS) - sum(PROT, varBinProtBox(PROT,BOX)) =l= 0 ;

eqnSampBoxClass2(BOX,CLASS)..
   varBinBoxClass(BOX,CLASS) - sum(PROT, varBinProtClass(PROT,CLASS)) =l= 0 ;

eqnSampBoxLB(PROT,BOX,AA1L)..
   varBinProtBoxLB(PROT,BOX,AA1L) =g= (1/maxpar)*(comp(PROT,AA1L)-varConX(BOX,AA1L,'LOWER')+epsilon)  ;

eqnSampBoxUB(PROT,BOX,AA1L)..
   varBinProtBoxUB(PROT,BOX,AA1L) =g= (1/maxpar)*(varConX(BOX,AA1L,'UPPER')-comp(PROT,AA1L)+epsilon)  ;

eqnSampInAttBox(PROT,BOX,AA1L)..
   varBinProtBoxLB(PROT,BOX,AA1L)+varBinProtBoxUB(PROT,BOX,AA1L)-varBinProtInAA1LBox(PROT,BOX,AA1L) =l= 1  ;

eqnSampInBox(PROT,BOX)..
   sum(AA1L, varBinProtInAA1LBox(PROT,BOX,AA1L))-varBinProtBox(PROT,BOX) =l= card(AA1L) - 1  ;

eqnDiff1(PROT,CLASS)$(Not PROT_CLASS(PROT,CLASS))..
   varConDiff1(PROT,CLASS) - varBinProtClass(PROT,CLASS) =g= 0 ;

eqnDiff2(PROT,CLASS)$PROT_CLASS(PROT,CLASS)..
   varConDiff2(PROT,CLASS) + varBinProtClass(PROT,CLASS) =g= 1 ;


eqnSeedALP2..
   varBinBoxClass('BOX1','1')=e= 1;

eqnSeedBET2..
   varBinBoxClass('BOX2','2')=e= 1;

eqnSeedALP4..
   varBinBox('BOX1')=e= 1;

eqnSeedBET4..
   varBinBox('BOX2')=e= 1;


Model Train / all /;
option mip = cplex ;
option limrow = 100 ;
option limcol = 0 ;
option iterlim = 1000000;
option reslim=1e+17;

varConX.UP(BOX,AA1L,BOUND)          = 1;
varConXDis.UP(BOX,CLASS,AA1L,BOUND) = 1;

Loop((PROT,CLASS)$SEEDCLS(PROT,CLASS),
     varBinProtClass.FX(PROT,CLASS) = 1;
    );
Loop((PROT,BOX)$SEEDBOX(PROT,BOX),
     varBinProtBox.FX(PROT,BOX) = 1;
    );

solve Train using MIP minimizing varObjective;

alias (BOX,BOXC);
alias (AA1L,AA1LC);
alias (BOUND,BOUNDC);
alias (CLASS,CLASSC);
alias (PROT,PROTC);

parameter
parConX(BOX,CLASS,AA1L,BOUND)
;

alias (BOX,BOXC);
alias (AA1L,AA1LC);
alias (BOUND,BOUNDC);
alias (CLASS,CLASSC);
alias (PROT,PROTC);

loop((BOXC,CLASSC)$(varBinBoxClass.L(BOXC,CLASSC)=1),
            loop((AA1LC,BOUNDC),
                 parConX(BOXC,CLASSC,AA1LC,'LOWER')= smin((PROTC)$varBinProtBox.L(PROTC,BOXC),comp(PROTC,AA1LC));
                 parConX(BOXC,CLASSC,AA1LC,'UPPER')= smax((PROTC)$varBinProtBox.L(PROTC,BOXC),comp(PROTC,AA1LC));
                 );
      );

display parConX;

File rep / 'Result_Prob.txt' /;
rep.Pw = 3000 ;
rep.Lw =    0 ;
rep.Nw =    0 ;
rep.Nd =   14 ;
rep.Nr =    2 ;
Put rep ;

Put 'Used boxes: '
Loop((BOX,CLASS)$varBinBoxClass.L(BOX,CLASS),
     Put BOX.TL,' ,';
     );
Put /;

Put 'Classes that boxes belong to:'/;
Loop((BOX,CLASS)$varBinBoxClass.L(BOX,CLASS),
     Put BOX.TL,' ,',CLASS.TL/;
     );
Put /;

Put 'Proteins assigned to boxes:'/;
Loop((PROT,BOX)$varBinProtBox.L(PROT,BOX),
     Put PROT.TL,' ,',BOX.TL/;
     );
Put /;

Put 'Proteins assigned to classes:'/;
Loop((PROT,CLASS)$varBinProtClass.L(PROT,CLASS),
     Put PROT.TL,' ,',CLASS.TL/;
     );
Put /;

Put 'Bounds for boxes:'/;
Loop((BOX,AA1L,BOUND)$varConX.L(BOX,AA1L,BOUND),
     Put BOX.TL,' ,',AA1L.TL,' ,',BOUND.TL,' ,',varConX.L(BOX,AA1L,BOUND)/;
     );
Put /;
Loop((BOX,CLASS,AA1L,BOUND)$(varBinBox.L(BOX) and varBinBoxClass.L(BOX,CLASS)),
     Put BOX.TL,' ,',CLASS.TL,' ,',AA1L.TL,' ,',BOUND.TL,' ,',parConX(BOX,CLASS,AA1L,BOUND)/;
     );
Putclose rep;

File rep2 / 'BoxBound.inc' /;
rep2.Pw = 3000 ;
rep2.Lw =    0 ;
rep2.Nw =    0 ;
rep2.Nd =   14 ;
rep2.Nr =    2 ;
rep2.ap=1;
Put rep2 ;

Loop((BOX,CLASS,AA1L,BOUND)$(varBinBox.L(BOX) and varBinBoxClass.L(BOX,CLASS)),
     Put BOX.TL,',',AA1L.TL,',',BOUND.TL,',',parConX(BOX,CLASS,AA1L,BOUND)/;
     );
Putclose rep2;


File rep5 / 'boxesprob.csv' /;
rep5.Pw = 3000 ;
rep5.Lw =    0 ;
rep5.Nw =    0 ;
rep5.Nd =   14 ;
rep5.Nr =    2 ;
rep5.ap=1;

Put rep5 ;
Loop((BOX,CLASS)$(varBinBox.L(BOX) and varBinBoxClass.L(BOX,CLASS)),
     Put BOX.TL;
     Put /;
     );
Putclose rep5;


File rep6 / 'usedboxes.inc' /;
rep6.Pw = 3000 ;
rep6.Lw =    0 ;
rep6.Nw =    0 ;
rep6.Nd =   14 ;
rep6.Nr =    2 ;
rep6.ap=1;

Put rep6 ;
Loop((BOX,CLASS)$(varBinBox.L(BOX) and varBinBoxClass.L(BOX,CLASS)),
     Put BOX.TL;
     Put /;
     );

Putclose rep6;


File rep7 / 'boxesprobclass.csv' /;
rep7.Pw = 3000 ;
rep7.Lw =    0 ;
rep7.Nw =    0 ;
rep7.Nd =   14 ;
rep7.Nr =    2 ;
rep7.ap=1;

Put rep7 ;
Loop((BOX,CLASS)$varBinBoxClass.L(BOX,CLASS),
     Put BOX.TL,',',CLASS.TL/;
     );
Putclose rep7;


File rep8 / 'boxclasses.inc' /;
rep8.Pw = 3000 ;
rep8.Lw =    0 ;
rep8.Nw =    0 ;
rep8.Nd =   14 ;
rep8.Nr =    2 ;
rep8.ap=1;

Put rep8 ;
Loop((BOX,CLASS)$varBinBoxClass.L(BOX,CLASS),
     Put BOX.TL,',',CLASS.TL/;
     );
Putclose rep8;


File rep9 / 'boxcount.inc' /;
rep9.Pw = 3000 ;
rep9.Lw =    0 ;
rep9.Nw =    0 ;
rep9.Nd =   14 ;
rep9.Nr =    2 ;
rep9.ap=1;

Put rep9 ;

Loop((BOX,CLASS)$varBinBoxClass.L(BOX,CLASS),
     Put BOX.TL,',','1'/;
     );

Putclose rep9;
