# Supplementary material for: Optimization Based Tumor Classification from Microarray Gene Expression Data
Source: PLoS One. 2011 Feb 4;6(2):e14579. doi: 10.1371/journal.pone.0014579 (PMC3033885; doi:10.1371/journal.pone.0014579)
Supplement: Supporting Information S2 — Source codes, scripts and data files. (0.78 MB ZIP) [file pone.0014579.s002.zip › S2/01_Leukemia/3_Training_Seeds_Prob.lxi]

B 2 C o m p i l a t i o n
B 457 Include File Summary
B 488 Equation Listing    SOLVE Train Using MIP From line 275
D 489 eqnObjective
D 499 eqnBoxUpper
D 920 eqnBoxLower
D 1325 eqnBoxDis
D 1730 eqnVarDis
D 2263 eqnSampBox
D 2366 eqnSampClass
D 2377 eqnSampBoxClass
D 2484 eqnBoxClass
D 2687 eqnClass
D 2790 eqnSampBoxClass1
D 3193 eqnSampBoxClass2
D 3596 eqnSampBoxLB
D 4201 eqnSampBoxUB
D 4606 eqnSampInAttBox
D 5211 eqnSampInBox
D 6214 eqnDiff1
D 6225 eqnDiff2
D 6232 eqnSeedALP2
D 6237 eqnSeedBET2
D 6242 eqnSeedALP4
D 6247 eqnSeedBET4
B 6254 Model Statistics    SOLVE Train Using MIP From line 275
B 6270 Solution Report     SOLVE Train Using MIP From line 275
B 6294 E x e c u t i o n
I 6297 parConX
