# Supplementary material for: Optimization Based Tumor Classification from Microarray Gene Expression Data
Source: PLoS One. 2011 Feb 4;6(2):e14579. doi: 10.1371/journal.pone.0014579 (PMC3033885; doi:10.1371/journal.pone.0014579)
Supplement: Supporting Information S2 — Source codes, scripts and data files. (0.78 MB ZIP) [file pone.0014579.s002.zip › S2/01_Leukemia/cellwrite.m]

function cellwrite(filename, cellarray)
[rows, cols] = size(cellarray);
fid = fopen(filename, 'w');
for i_row = 1:rows
    file_line = '';
    for i_col = 1:cols
        contents = cellarray{i_row, i_col};
        if isnumeric(contents)
            contents = num2str(contents);
        elseif isempty(contents)
            contents = '';
        end
        if i_col < cols
            file_line = [file_line, contents, ','];
        else
            file_line = [file_line, contents];
        end
    end
    count = fprintf(fid, '%s\n', file_line);
end
st = fclose(fid);
