# Supplementary material for: Optimization Based Tumor Classification from Microarray Gene Expression Data
Source: PLoS One. 2011 Feb 4;6(2):e14579. doi: 10.1371/journal.pone.0014579 (PMC3033885; doi:10.1371/journal.pone.0014579)
Supplement: Supporting Information S2 — Source codes, scripts and data files. (0.78 MB ZIP) [file pone.0014579.s002.zip › S2/01_Leukemia/input.xls]

## Sheet: Sheet1
M19507_at	M84526_at	M23197_at	M31523_at	myclass
56	-283	261	1320	1
-29	-65	101	898	1
-109	-395	309	597	1
-62	-367	288	1644	1
938	290	395	1322	1
88	-40	58	787	1
-78	-366	84	946	1
-257	-656	251	1917	1
-35	-231	155	1440	1
392	-36	167	442	1
16	-152	140	617	1
1452	41	287	474	1
22	-104	152	1969	1
93	-140	145	686	1
333	-198	81	2572	1
3562	-102	202	1439	1
1441	-158	286	989	1
184	-76	141	1186	1
478	-108	155	1224	1
379	-58	180	4555	1
-64	-151	139	2707	1
51	-243	124	274	1
-36	-275	108	590	1
59	-263	102	1823	1
135	-203	203	553	1
196	-53	128	1909	1
-93	-398	84	1076	1
6960	4830	1450	299	2
15791	-312	781	389	2
2005	4573	970	126	2
1003	6759	408	190	2
5702	1569	275	275	2
429	-21	316	353	2
2204	6569	555	279	2
353	7372	1130	250	2
11205	4833	1338	381	2
209	141	774	671	2
8072	2000	443	200	2
490	-323	168	1484	1
-49	-524	244	606	1
989	-124	154	1751	1
706	203	287	1052	1
199	-140	222	2428	1
1293	-190	390	1467	1
18	-111	73	1479	1
1213	-120	88	2148	1
-60	-38	128	1955	1
-146	-31	117	1275	1
-30	-83	37	980	1
917	-321	111	1277	1
-139	-28	130	828	1
311	-21	230	1361	1
87	115	74	3923	1
777	16	252	1794	1
-113	149	247	929	1
2269	-77	159	821	1
296	-2	252	1297	1
2681	-33	122	1087	1
747	7213	1533	139	2
9006	19568	769	388	2
10171	9851	593	110	2
9138	6595	928	197	2
22222	4366	629	282	2
9986	10120	827	196	2
14230	5903	646	268	2
27285	3717	336	461	2
28390	2130	526	446	2
17371	4667	560	375	2
228	-189	341	528	2
5895	7924	1883	253	2
3917	2705	2204	450	2
2606	5249	1605	328	2
