# Supplementary material for: Optimization Based Tumor Classification from Microarray Gene Expression Data
Source: PLoS One. 2011 Feb 4;6(2):e14579. doi: 10.1371/journal.pone.0014579 (PMC3033885; doi:10.1371/journal.pone.0014579)
Supplement: Supporting Information S2 — Source codes, scripts and data files. (0.78 MB ZIP) [file pone.0014579.s002.zip › S2/02_Prostate_cancer/input.xls]

## Sheet: Sheet1
37639_at	32598_at	38406_f_at	39545_at	41288_at	40282_s_at	556_s_at	38028_at	36589_at	40436_g_at	Class
203	15	165	28	87	20	54	1	29	268	1
182	8	109	21	51	38	34	4	18	365	1
117	22	215	13	79	49	29	2	46	157	1
153	26	366	27	125	49	29	8	28	161	1
167	8	131	13	79	21	30	7	40	297	1
94	2	149	26	64	74	72	0	27	232	1
89	18	351	31	144	35	117	4	36	130	1
215	7	166	25	57	41	47	0	26	328	1
389	11	626	21	45	17	86	-9	38	561	1
421	9	429	23	87	30	77	1	33	417	1
168	8	411	23	93	60	120	7	46	264	1
109	27	340	5	79	55	152	2	48	237	1
207	11	205	13	83	36	59	0	29	402	1
85	54	499	12	124	52	-48	-3	61	13	1
215	23	322	11	96	29	49	0	60	158	1
152	26	350	19	103	42	120	2	44	193	1
379	-1	218	24	105	24	32	5	30	307	1
96	10	414	33	194	62	58	0	77	77	1
112	-8	347	31	112	60	64	0	46	129	1
187	28	264	23	110	51	48	0	45	144	1
223	18	267	22	72	42	32	4	32	432	1
104	5	380	29	150	31	77	2	31	215	1
96	11	180	25	64	36	74	3	29	285	1
253	7	275	13	70	32	64	6	35	230	1
351	11	468	34	105	76	69	0	26	161	1
159	7	289	2	86	21	60	4	18	207	1
317	8	237	22	74	33	43	5	28	348	1
184	4	145	18	56	16	50	7	44	287	1
135	20	414	22	86	84	126	5	29	333	1
137	7	479	20	92	64	82	0	45	303	1
139	29	379	7	130	103	67	11	45	203	1
115	5	287	19	89	55	48	5	31	223	1
86	11	190	26	89	27	45	-6	29	265	1
46	85	439	25	181	182	127	29	48	166	1
185	6	326	16	91	25	31	4	18	258	1
207	6	350	30	82	23	72	9	26	234	1
234	7	126	15	61	15	99	1	29	202	1
138	5	263	24	97	30	39	5	30	270	1
130	11	167	21	78	41	95	11	31	401	1
63	8	420	39	111	58	60	5	40	230	1
242	4	174	17	55	28	3	2	22	458	1
80	28	384	6	147	106	33	-2	77	70	1
139	4	276	31	90	73	50	2	37	271	1
254	2	135	26	43	34	43	5	30	287	1
79	7	295	15	72	95	118	9	54	259	1
103	4	346	19	88	58	59	2	28	210	1
164	10	297	26	82	27	82	8	19	322	1
230	12	70	35	91	20	51	3	67	173	1
163	6	389	31	64	85	106	8	24	326	1
249	10	65	17	61	21	39	2	18	251	1
243	5	467	32	97	61	69	6	24	278	1
215	8	141	22	65	27	46	4	26	387	1
58	51	524.8	24.9	171.2	113.7	224.3	4.3	43.4	105.5	2
87	137	787	61	136	456	187	40	53	213	2
105	55	419	30	183	76	227	9	75	38	2
39	37	687	39	139	106	52	9	90	47	2
65	65	519	54	120	165	40	5	70	84	2
36	70	330	70	119	252	138	1	55	48	2
81	53	441	1	196	133	234	-5	44	79	2
46	46	778	30	144	221	163	6	53	163	2
70	58	588	4	183	64	32	15	55	-22	2
103	83	553	22	215	75	39	8	89	10	2
28	30	787	30	118	196	178	13	51	228	2
45	108	948	61	199	172	302	27	46	112	2
26	194	824	43	166	415	164	32	56	178	2
103	16	641	81	152	57	-35	30	82	-31	2
56	107	1402	51	167	317	486	26	57	63	2
40	54	464	50	165	79	260	-8	71	46	2
69	58	547	42	184	60	-3	24	68	-29	2
58	73	849	32	172	146	327	15	43	87	2
86	17	509	1	193	86	135	28	78	39	2
39	44	651	28	63	251	53	5	55	163	2
38	4	2168	62	126	424	250	27	717	122	2
56	62	498	32	277	62	267	2	80	-17	2
66	67	872	43	199	222	141	6	50	109	2
41	58	698	28	184	246	148	33	54	113	2
26	17	897	46	171	149	155	33	46	220	2
26	40	364	27	148	89	217	34	38	209	2
42	104	1970	37	115	432	199	21	51	234	2
47	54	637	28	108	276	82	8	62	146	2
115	13	421	12	129	44	291	-17	71	-25	2
15	60	628	30	110	302	84	16	41	167	2
22	86	784	33	178	359	99	34	42	189	2
113	9	246	29	98	10	44	5	45	172	2
13	83	1064	36	109	262	110	14	39	168	2
23	327	670	50	204	486	129	60	55	216	2
39	2	456	30	134	37	139	10	37	143	2
25	158	581	34	124	366	239	23	55	127	2
32	104	1724	51	321	277	229	39	50	164	2
29	65	609	31	110	125	154	20	35	124	2
28	50	1086	41	152	970	255	28	54	90	2
15	93	1057	43	170	297	149	37	58	135	2
18	135	1494	58	165	427	212	46	53	78	2
29	102	448	-30	202	85	223	4	99	-44	2
98	69	785	33	108	226	178	21	46	177	2
24	101	655	33	151	208	182	11	45	182	2
34	47	380	37	154	201	113	31	59	177	2
12	69	713	30	133	203	92	29	41	190	2
67	63	420	39	111	100	51	13	46	172	2
14	15	881	44	92	315	96	17	42	188	2
46	148	809	47	133	310	236	36	57	208	2
38	30	240	29	141	152	138	34	50	213	2
