# Supplementary material for: Optimization Based Tumor Classification from Microarray Gene Expression Data
Source: PLoS One. 2011 Feb 4;6(2):e14579. doi: 10.1371/journal.pone.0014579 (PMC3033885; doi:10.1371/journal.pone.0014579)
Supplement: Supporting Information S2 — Source codes, scripts and data files. (0.78 MB ZIP) [file pone.0014579.s002.zip › S2/02_Prostate_cancer/prj.gpr]

[PROJECT]

[RP:MODEL2]
1=

[RP:TUTORIAL_EXAMPLE]
1=

[RP:HW1_11]
1=

[RP:CSV1]
1=

[RP:CSVTOINC]
1=

[RP:UNTITLED_2]
1=

[RP:OPTIMIZE]
1=

[RP:ECONEQUIL]
1=

[RP:NONLINSYS]
1=

[RP:UNTITLED_3]
1=

[RP:DENEME]
1=

[RP:7_TESTING]
1=

[RP:9_INTELIMINATIONALL_4]
1=

[RP:10_INTELIMINATIONALL_5]
1=

[RP:11_INTELIMINATIONALL_6]
1=

[RP:5_BOUNDCALCULATION_NPROB]
1=

[RP:4_BOUNDCALCULATION]
1=

[RP:8_INTELIMINATIONALL_3]
1=

[RP:6_INTELIMINATIONALL]
1=

[RP:7_INTELIMINATIONALL_2]
1=

[RP:3_BOUND CALCULATION_NPROB]
1=

[RP:IRIS_TEST22-ALL]
1=

[RP:UNTITLED_1]
1=

[RP:10_INTELIMINATIONALL_7]
1=

[RP:8_INTELIMINATIONALL_5]
1=

[RP:7_INTELIMINATIONALL_4]
1=

[RP:6_INTELIMINATIONALL_3]
1=

[RP:5_INTELIMINATIONALL_2]
1=

[RP:9_INTELIMINATIONALL_6]
1=

[RP:4_INTELIMINATIONALL]
1=

[RP:3_BOUNDCALCULATION_NPROB]
1=

[RP:2_BOUNDCALCULATION]
1=

[RP:COPY OF 12_TESTING]
1=

[RP:4_BOUND CALCULATION_NPROB]
1=

[RP:3_ONECLASSTRAINING_SEEDS_PROB]
1=

[RP:12_TESTING]
1=

[RP:COPY OF TESTING_NEW]
1=

[RP:NOINT_TESTING_NEW]
1=

[GDXDIFF]
FILE1=
FILE2=
OUTFL=
EPS=0.0
RELEPS=0.0
SETIGN=0
FIELD=All fields

[RP:11_INTELIMINATIONALL_7]
1=

[RP:12_INTELIMINATIONALL_8]
1=

[RP:13_INTELIMINATIONALL_9]
1=

[RP:9_INTELIMINATIONALL_5]
1=

[RP:2_SEED_FINDING]
1=

[RP:8_INTELIMINATIONALL_4]
1=

[RP:19_INTELIMINATIONALL_15]
1=

[RP:18_INTELIMINATIONALL_14]
1=

[RP:6_INTELIMINATIONALL_2]
1=

[RP:5_INTELIMINATIONALL]
1=

[RP:17_INTELIMINATIONALL_13]
1=

[RP:16_INTELIMINATIONALL_12]
1=

[RP:4_BOUND_CALCULATION_NPROB]
1=

[RP:15_INTELIMINATIONALL_11]
1=

[RP:7_INTELIMINATIONALL_3]
1=

[RP:TESTING_NEW]
1=
2=proclass

[RP:14_INTELIMINATIONALL_10]
1=

[RP:1_PROBINSTANCEFINDING]
1=

[RP:10_INTELIMINATIONALL_6]
1=

[RP:20_INTELIMINATIONALL_16]
1=

[RP:3_TRAINING_SEEDS_PROB]
1=

[OPENWINDOW_1]
FILE0=C:\Documents and Settings\ONUR\Desktop\Data\01_Leukemia\Run\1_ProbInstanceFinding.gms
FILE1=C:\Documents and Settings\ONUR\Desktop\Data\01_Leukemia\Run\10_IntEliminationAll_6.gms
FILE2=C:\Documents and Settings\ONUR\Desktop\Data\01_Leukemia\Run\11_IntEliminationAll_7.gms
FILE3=C:\Documents and Settings\ONUR\Desktop\Data\01_Leukemia\Run\12_IntEliminationAll_8.gms
FILE4=C:\Documents and Settings\ONUR\Desktop\Data\01_Leukemia\Run\13_IntEliminationAll_9.gms
FILE5=C:\Documents and Settings\ONUR\Desktop\Data\01_Leukemia\Run\14_IntEliminationAll_10.gms
FILE6=C:\Documents and Settings\ONUR\Desktop\Data\01_Leukemia\Run\15_IntEliminationAll_11.gms
FILE7=C:\Documents and Settings\ONUR\Desktop\Data\01_Leukemia\Run\16_IntEliminationAll_12.gms
FILE8=C:\Documents and Settings\ONUR\Desktop\Data\01_Leukemia\Run\17_IntEliminationAll_13.gms
FILE9=C:\Documents and Settings\ONUR\Desktop\Data\01_Leukemia\Run\18_IntEliminationAll_14.gms
FILE10=C:\Documents and Settings\ONUR\Desktop\Data\01_Leukemia\Run\19_IntEliminationAll_15.gms
FILE11=C:\Documents and Settings\ONUR\Desktop\Data\01_Leukemia\Run\2_Seed_Finding.gms
FILE12=C:\Documents and Settings\ONUR\Desktop\Data\01_Leukemia\Run\20_IntEliminationAll_16.gms
FILE13=C:\Documents and Settings\ONUR\Desktop\Data\01_Leukemia\Run\3_Training_Seeds_Prob.gms
FILE14=C:\Documents and Settings\ONUR\Desktop\Data\01_Leukemia\Run\4_Bound_Calculation_NProb.gms
FILE15=C:\Documents and Settings\ONUR\Desktop\Data\01_Leukemia\Run\5_IntEliminationAll.gms
FILE16=C:\Documents and Settings\ONUR\Desktop\Data\01_Leukemia\Run\6_IntEliminationAll_2.gms
FILE17=C:\Documents and Settings\ONUR\Desktop\Data\01_Leukemia\Run\7_IntEliminationAll_3.gms
FILE18=C:\Documents and Settings\ONUR\Desktop\Data\01_Leukemia\Run\8_IntEliminationAll_4.gms
FILE19=C:\Documents and Settings\ONUR\Desktop\Data\01_Leukemia\Run\9_IntEliminationAll_5.gms
FILE20=C:\Documents and Settings\ONUR\Desktop\Data\01_Leukemia\Run\Testing_New.gms
FILE21=C:\Documents and Settings\ONUR\Desktop\Data\01_Leukemia\Run\Testing_New.gms
MAXIM=1
TOP=28
LEFT=-20
HEIGHT=541
WIDTH=1262
