# Supplementary material for: Optimization Based Tumor Classification from Microarray Gene Expression Data
Source: PLoS One. 2011 Feb 4;6(2):e14579. doi: 10.1371/journal.pone.0014579 (PMC3033885; doi:10.1371/journal.pone.0014579)
Supplement: Supporting Information S2 — Source codes, scripts and data files. (0.78 MB ZIP) [file pone.0014579.s002.zip › S2/03_Prostate_cancer_outcome/input.xls]

## Sheet: Sheet1
34773_at	1773_at	32626_at	Class
70	5	16	1
52	5	49	1
50	16	52	1
50	4	18	1
74	-47	63	1
76	-8	47	1
89	6	48	1
54	11	31	1
40.5	3.2	40.6	2
94	0	40	2
98	3	41	2
35	0	21	2
39	-2	36	2
167	-2	43	2
41	-6	39	2
42	-3	24	2
47	3	33	2
45	-6	32	2
44	-1	29	2
43	2	33	2
30	-4	38	2
