# Supplementary material for: Optimization Based Tumor Classification from Microarray Gene Expression Data
Source: PLoS One. 2011 Feb 4;6(2):e14579. doi: 10.1371/journal.pone.0014579 (PMC3033885; doi:10.1371/journal.pone.0014579)
Supplement: Supporting Information S2 — Source codes, scripts and data files. (0.78 MB ZIP) [file pone.0014579.s002.zip › S2/04_DLBCL/input.xls]

## Sheet: Sheet1
D55716_at	J03909_at	X02152_at	Z30426_at	AB002409_at	HG1980_HT2023_at	Class
955	6921	14742	81	-6	4351	1
1884	10405	12641	77	226	8607	1
1488	8512	12730	164	275	11118	1
1067	10594	9872	160	89	9791	1
1272	824	18742	207	-17	6162	1
2563	14710	11217	84	441	5183	1
2408	7720	11148	52	131	15392	1
1368	5600	1030	186	7631	3742	1
4836	4577	9841	-7	426	13893	1
1603	13139	14099	79	197	7998	1
1135	1340	6672	63	199	11882	1
2046	10277	9548	31	378	8867	1
4008	14366	18187	94	431	14226	1
2620	13177	9638	122	39	5896	1
1012	4088	2893	131	2870	1146	1
4254	5956	13992	25	295	10852	1
1663	3595	8474	228	1022	5481	1
1717	5793	14990	-10	301	4223	1
2737	5227	15606	50	-17	12629	1
983	3356	10803	-19	1290	2872	1
888	2517	3001	10	-165	1929	1
1747	15204	20942	166	452	8093	1
1229	3660	13342	304	143	6337	1
1186	6890	8834	241	819	7015	1
1354	11408	9773	221	658	3452	1
890	1762	2675	240	-25	2111	1
942	3630	7053	-107	-12	4726	1
907	6388	9173	47	166	6356	1
763	855	2065	386	2344	944	1
1808	4747	11160	535	13	5247	1
3423	11388	17953	233	41	7450	1
920	5844	14625	311	123	3128	1
6366	12121	19721	-47	688	15199	1
2097	13939	13418	116	380	8407	1
1464	3728	6553	-66	543	6979	1
1620	11354	7207	263	3966	3193	1
3194	4132	11245	150	1183	13188	1
3674	7982	9245	10	2221	18309	1
1085	9215	3713	168	896	3820	1
1244	3328	6977	-7	228	1658	1
1281	6560	7449	312	-69	2517	1
1756	9653	12422	353	-43	4563	1
637	5593	13502	9	-62	3313	1
1935	5837	6353	58	321	8817	1
857	5706	15958	42	166	2898	1
8259	10261	19547	642	3150	10605	1
2524	1315	7168	7	606	4017	1
2103	1618	12728	372	4	6514	1
1945	10570	11115	676	221	6090	1
1503	6496	10522	-2	238	4835	1
4138	8957	13112	115	375	7328	1
2803	8301	14119	63	-62	12577	1
1154	7083	9907	318	2904	4537	1
1943	212	5071	244	284	1782	1
2017	6459	17268	177	-22	6362	1
1312	2035	4228	358	557	2248	1
1058	5476	5376	287	730	3428	1
2702	12610	14154	76	158	3128	1
626	1469	3498	406	4290	1074	2
435	2527	2826	228	10664	2502	2
1088	1377	1707	73	289	2130	2
493	636	2229	-52	1887	471	2
413	1241	2004	335	2367	988	2
1047	991	2511	-51	639	802	2
469	1839	1718	631	9677	1706	2
489	1793	4705	870	5664	1912	2
589	3054	5076	380	1580	2080	2
927	3578	4527	-5	263	2918	2
831	3501	4628	435	850	3179	2
716	1984	6756	758	4670	4023	2
780	1777	1777	817	1321	1326	2
258	3300	4198	595	12732	2232	2
676	1741	3145	251	2503	1560	2
438	1709	1073	512	5287	1697	2
622	1953	4340	943	6348	1932	2
196	2516	2654	204	3492	1614	2
611	476	1082	330	2818	915	2
