# Supplementary material for: Optimization Based Tumor Classification from Microarray Gene Expression Data
Source: PLoS One. 2011 Feb 4;6(2):e14579. doi: 10.1371/journal.pone.0014579 (PMC3033885; doi:10.1371/journal.pone.0014579)
Supplement: Supporting Information S2 — Source codes, scripts and data files. (0.78 MB ZIP) [file pone.0014579.s002.zip › S2/05_Lymphoma/input.xls]

## Sheet: Sheet1
GENE3330X	GENE3328X	GENE3967X	GENE3256X	GENE2662X	GENE3985X	GENE1719X	GENE3968X	GENE3228X	GENE3332X	Class
1.12	1.27	0.11	0.55	-0.48	-0.41	2.38	0.25	3.54	2.47	1
1.49	1.48	-0.33	1.41	-0.19	-0.79	1.76	-0.31	-0.2	3.55	1
2.42	2.61	-0.65	1.34	-0.43	0.08	1.19	-0.69	1.48	3.07	1
1.77	1.99	-1.28	2.09	-0.96	-0.12	2.54	-1.8	0.34	4.21	1
2.32	2.67	-2.03	2.32	-1.12	-0.24	2.8	-2	0.53	4.71	1
1.2	1.11	-0.23	1.7	0.3	-0.79	1.77	-0.34	2.31	1.21	1
2	1.86	-1.76	0.81	-1.24	-0.93	0.47	-1.65	1.78	3.2	1
0.74	1.24	-1.5	1.71	-1.01	-0.31	1.97	-1.61	2.12	4.49	1
0.79	0.94	0.15	0.61	-0.4	-0.68	1.44	0.44	0.15	4.83	1
-0.4	0.03	0.35	0.43	0.51	-0.81	1.27	0.56	-0.48	-0.87	1
1.7	2.25	-0.61	0.75	-0.77	-0.37	2.39	-0.89	1.67	2.96	1
1.97	1.61	-0.86	0.15	-0.54	-0.09	2.61	-0.59	2.29	3.85	1
1.57	0.95	0.01	1.46	-0.29	0.1	0.9	-0.21	0.38	1.76	1
1.42	2.99	-0.74	1.85	-0.39	-0.53	2.65	-0.92	-0.81	4.52	1
0.75	0.79	-0.77	0.73	-0.74	-0.58	1.56	-0.77	1.84	1.73	1
1.12	1	-0.98	0.83	-0.73	-0.17	2.56	-1.24	1.27	4.21	1
2.36	1.94	-0.73	2.32	-0.37	-0.25	3.91	-1.29	0.33	4.46	1
1.28	1.81	-0.2	0.93	-0.78	-0.27	1.64	-0.42	0.26	3.28	1
0.63	0.56	-0.05	0.22	-0.68	-0.15	0.84	-0.7	0.94	2.8	1
0.71	0.43	0.04	0.38	0.07	-0.04	2.88	0	0.95	2.14	1
0.82	0.83	-0.56	0.77	-0.76	0.2	2.61	-0.84	1.21	3.56	1
-0.08	-0.15	-0.23	1.22	-1.32	-1.49	2.8	-0.22	0	-0.67	1
1.28	0.62	-0.62	0.88	-1.01	-0.45	1.88	-0.62	0.58	2.64	1
1.71	1.81	-0.06	0.05	-0.4	-0.2	1.78	-0.09	0.47	1.14	1
-0.19	-0.98	0.46	-1.15	-0.16	1.22	-1.82	0.24	-0.28	-0.08	2
-0.37	-1.01	0.5	1.47	0.37	0.78	-2.26	0.67	-0.52	-1.13	2
-0.43	0.45	0.75	0.36	0.31	1.09	-1.38	1.26	-0.67	-1.66	2
-0.44	-0.61	-0.16	-1.34	-0.26	-0.67	0.08	0.48	-0.56	-0.25	2
-0.16	-0.49	0.3	-1.37	-0.2	1.02	0.17	0.49	-0.06	-0.73	2
-0.59	-0.5	0.16	-0.02	0.02	0.73	-1.45	0.46	-0.45	-1.26	2
-0.05	-0.03	0.25	-0.29	-0.06	0.11	2.07	0.38	0.06	-0.06	2
0.05	0	0.25	0.69	0.52	-0.07	-0.66	0.43	0.2	-0.78	2
-0.71	-0.21	0.29	0	0.64	0.14	-0.75	-0.24	0.25	-0.03	2
-0.59	-0.37	0.5	0.42	0.12	1.13	1.96	0.3	0.04	-0.38	2
1.18	0.87	-0.55	0.25	-0.22	0.6	1.44	-0.87	0.13	0.09	2
0.07	0.08	0.25	-1.59	-0.07	-0.18	1.66	0.57	0.38	-0.12	2
-0.29	0.11	0.88	-2.21	-0.28	0.88	-0.48	1.08	-0.05	-1.5	2
0	-0.23	0.76	-0.61	0.03	0.69	2.84	0.57	-0.41	-1.07	2
0.35	0.35	0.26	-1.41	-0.23	-0.1	2.15	0.32	-0.13	0.99	2
0.14	-0.37	0.16	-3.16	-0.16	0.27	0.38	0.29	0.39	0.24	2
-0.32	-0.35	0.64	-0.17	-0.44	-0.01	0.76	0.42	-0.26	0.11	2
0	-0.29	0.41	-0.62	-0.3	0.28	-0.04	0.47	0.24	0.36	2
0.37	-0.28	1.25	-0.84	-0.18	0.52	-0.09	0.81	-0.25	2.16	2
-0.56	-0.54	1.28	-1.21	1.58	1.01	0.8	1	-0.81	1.23	2
0.38	0.17	0.16	0.23	0.11	-0.08	0	0.22	0.19	0.57	2
-0.33	-0.35	-0.22	-0.19	0.03	0.22	-1.97	-0.4	-0.47	0.75	2
-0.28	-0.63	0.67	-0.12	1.06	1.39	-1.34	0.8	-0.09	-0.68	2
