# Supplementary material for: Optimization Based Tumor Classification from Microarray Gene Expression Data
Source: PLoS One. 2011 Feb 4;6(2):e14579. doi: 10.1371/journal.pone.0014579 (PMC3033885; doi:10.1371/journal.pone.0014579)
Supplement: Supporting Information S2 — Source codes, scripts and data files. (0.78 MB ZIP) [file pone.0014579.s002.zip › S2/06_SRBCT/11_IntEliminationAll_7.gms]

$ontext
Onur Dagliyan
Fadime Uney Yuksektepe
Metin Turkay
Koc University
4 classes
$offtext

$TITLE
$onglobal
$offupper
$offsymxref
$offsymlist
*$offlisting
$inlinecom /* */
$eolcom !
$phantom nul


sets
AA1L   Attributes
/
$include Attributes.txt
/

PROT      Instances
/
$include SamplesTraining.txt
/

CLASS    Classes
/
1
2
3
4
/

BOX
/
$include Boxes6.csv
/
BOUND
/LOWER
UPPER
/
;

set BOXCLASSES(BOX,CLASS)
/
$ondelim
$include BoxClasses6.csv
$offdelim
/;

Sets
PROT_CLASS_NProb(PROT,CLASS) Classes of the proteins
/
$ondelim
$include PDBID_Class_NProb.csv
$offdelim
/

*PROT_CLASS_Prob(PROT,CLASS) Classes of the proteins
*/
*$ondelim
*$include PDBID_Class_Prob.csv
*$offdelim
*/
;

parameter
comp(PROT,AA1L)          Number of amino acids in a protein
/
$ondelim
$include att_training.csv
$offdelim
/

*comp(PROT,AA1L)         the amino acid composition
*nrs(PROT)               total number of amino acids in a protein
proclass(PROT,CLASS)    class that a protein belongs to
;

parameter BoxBound(BOX,AA1L,BOUND)
/
$ondelim
$include BoxBound_new6.inc
$offdelim
/
;
*proclass(PROT,CLASS)$PROT_CLASS(PROT,CLASS) = 1;
*nrs(PROT) = sum(AA1L, naa(PROT,AA1L)) ;
*comp(PROT,AA1L)= naa(PROT,AA1L) / nrs(PROT) ;

set PROTBOX(PROT,BOX)
/
$ondelim
$include ProtBox6.csv
$offdelim
/
;

alias(BOX,BOXY);
alias(AA1L,AA1LK);
alias(CLASS,CLASSK);
parameter IntSecAA1LLowLow(BOX,BOXY,AA1L);
parameter IntSecAA1LLowUpp(BOX,BOXY,AA1L);
parameter IntSecAA1LUppUpp(BOX,BOXY,AA1L);
parameter IntSecAA1LUppLow(BOX,BOXY,AA1L);
parameter IntSecAA1LLow(BOX,BOXY,AA1L);
parameter IntSecAA1LUpp(BOX,BOXY,AA1L);
parameter IntSecAA1L(BOX,BOXY,AA1L);

parameter IntSecAA1LUppLow3;
parameter IntSecAA1LUppUpp3;
parameter IntSecAA1LUpp3;

parameter SumIntsec(BOX,BOXY);
parameter IntSec(BOX,BOXY);
parameter TotalIntsec;

loop((BOX,BOXY)$(ord(BOX) gt ord(BOXY)),
         Loop(AA1L,
                 if((BoxBound(BOX,AA1L,'UPPER') ge BoxBound(BOXY,AA1L,'LOWER')),
                 IntSecAA1LLowUpp(BOX,BOXY,AA1L)=1;
                 else
                 IntSecAA1LLowUpp(BOX,BOXY,AA1L)=0;
                 );
                 if((BoxBound(BOX,AA1L,'LOWER') le BoxBound(BOXY,AA1L,'LOWER')),
                 IntSecAA1LLowLow(BOX,BOXY,AA1L)=1;
                 else
                 IntSecAA1LLowLow(BOX,BOXY,AA1L)=0;
                 );
         );
         );

         loop((BOX,BOXY)$(ord(BOX) gt ord(BOXY)),
         Loop(AA1L,
                 if(BoxBound(BOX,AA1L,'LOWER') le BoxBound(BOXY,AA1L,'UPPER'),
                 IntSecAA1LUppLow(BOX,BOXY,AA1L)=1;
                 else
                 IntSecAA1LUppLow(BOX,BOXY,AA1L)=0;
                 );
                 if(BoxBound(BOX,AA1L,'UPPER') ge BoxBound(BOXY,AA1L,'UPPER'),
                 IntSecAA1LUppUpp(BOX,BOXY,AA1L)=1;
                 else
                 IntSecAA1LUppUpp(BOX,BOXY,AA1L)=0;
                 );
         );
         );

/* 3. olasilik */
         loop((BOX,BOXY)$(ord(BOX) gt ord(BOXY)),
         Loop(AA1L,
                 if(BoxBound(BOX,AA1L,'LOWER') ge BoxBound(BOXY,AA1L,'LOWER'),
                 IntSecAA1LUppLow3(BOX,BOXY,AA1L)=1;
                 else
                 IntSecAA1LUppLow3(BOX,BOXY,AA1L)=0;
                 );
                 if(BoxBound(BOX,AA1L,'UPPER') le BoxBound(BOXY,AA1L,'UPPER'),
                 IntSecAA1LUppUpp3(BOX,BOXY,AA1L)=1;
                 else
                 IntSecAA1LUppUpp3(BOX,BOXY,AA1L)=0;
                 );
                 /*display IntSecAA1LUppLow3,IntSecAA1LUppUpp3;*/
         );
         );

         loop((BOX,BOXY)$(ord(BOX) gt ord(BOXY)),
         Loop(AA1L,
                 if((IntSecAA1LUppLow(BOX,BOXY,AA1L)=1 and IntSecAA1LUppUpp(BOX,BOXY,AA1L)=1),
                 IntSecAA1LUpp(BOX,BOXY,AA1L)=1;
                 else
                 IntSecAA1LUpp(BOX,BOXY,AA1L)=0;
                 );
                 if((IntSecAA1LLowLow(BOX,BOXY,AA1L)=1 and IntSecAA1LLowUpp(BOX,BOXY,AA1L)=1),
                 IntSecAA1LLow(BOX,BOXY,AA1L)=1;
                 else
                 IntSecAA1LLow(BOX,BOXY,AA1L)=0;
                 );

                 if((IntSecAA1LUppLow3(BOX,BOXY,AA1L)=1 and IntSecAA1LUppUpp3(BOX,BOXY,AA1L)=1),
                 IntSecAA1LUpp3(BOX,BOXY,AA1L)=1;
                 else
                 IntSecAA1LUpp3(BOX,BOXY,AA1L)=0;
                 );


         );
         );
         Loop((BOX,BOXY,AA1L)$(ord(BOX) gt ord(BOXY)),
                 if((IntSecAA1LLow(BOX,BOXY,AA1L)=1 or IntSecAA1LUpp(BOX,BOXY,AA1L)=1  or IntSecAA1LUpp3(BOX,BOXY,AA1L)=1  ),
                 IntSecAA1L(BOX,BOXY,AA1L)=1;
                 else
                 IntSecAA1L(BOX,BOXY,AA1L)=0;
                 );
         );
         SumIntsec(BOX,BOXY)=sum(AA1L,IntSecAA1L(BOX,BOXY,AA1L));

Loop((BOX,BOXY,CLASS,CLASSK)$(ord(BOX) gt ord(BOXY) and BOXCLASSES(BOX,CLASS) and BOXCLASSES(BOXY,CLASSK)),
         if((SumIntsec(BOX,BOXY)=card(AA1L) and ord(CLASS) ne ord(CLASSK)),
         IntSec(BOX,BOXY)=1;
         else
         IntSec(BOX,BOXY)=0;
         );
);
display SumIntsec,IntSec;


parameter count(BOX)
/
$ondelim
$include Count6.csv
$offdelim
/;

Loop(BOX,

   while(sum(BOXY,IntSec(BOX,BOXY)) ne 0 ,
         BoxBound(BOX,AA1L,'UPPER')=smax((PROT)$(ord(PROT) gt count(BOX) and PROTBOX(PROT,BOX)),comp(PROT,AA1L));
         BoxBound(BOX,AA1L,'LOWER')=smin((PROT)$(ord(PROT) gt count(BOX) and PROTBOX(PROT,BOX)),comp(PROT,AA1L));
         display BoxBound;

         loop((AA1L),
                 if ( (BoxBound(BOX,AA1L,'UPPER') lt  BoxBound(BOX,AA1L,'LOWER')) ,
                         BoxBound(BOX,AA1L,'UPPER') = 0;
                          BoxBound(BOX,AA1L,'LOWER') = 0;
                         display BOX;
               );
         );

         loop((BOXY)$(ord(BOX) gt ord(BOXY)),
         Loop(AA1L,
                 if((BoxBound(BOX,AA1L,'UPPER') ge BoxBound(BOXY,AA1L,'LOWER')),
                 IntSecAA1LLowUpp(BOX,BOXY,AA1L)=1;
                 else
                 IntSecAA1LLowUpp(BOX,BOXY,AA1L)=0;
                 );
                 if((BoxBound(BOX,AA1L,'LOWER') le BoxBound(BOXY,AA1L,'LOWER')),
                 IntSecAA1LLowLow(BOX,BOXY,AA1L)=1;
                 else
                 IntSecAA1LLowLow(BOX,BOXY,AA1L)=0;
                 );
         );
         );

         loop((BOXY)$(ord(BOX) gt ord(BOXY)),
         Loop(AA1L,
                 if(BoxBound(BOX,AA1L,'LOWER') le BoxBound(BOXY,AA1L,'UPPER'),
                 IntSecAA1LUppLow(BOX,BOXY,AA1L)=1;
                 else
                 IntSecAA1LUppLow(BOX,BOXY,AA1L)=0;
                 );
                 if(BoxBound(BOX,AA1L,'UPPER') ge BoxBound(BOXY,AA1L,'UPPER'),
                 IntSecAA1LUppUpp(BOX,BOXY,AA1L)=1;
                 else
                 IntSecAA1LUppUpp(BOX,BOXY,AA1L)=0;
                 );
         );
         );
   /* 3.olasilik*/
         loop((BOXY)$(ord(BOX) gt ord(BOXY)),
         Loop(AA1L,
                 if(BoxBound(BOX,AA1L,'LOWER') ge BoxBound(BOXY,AA1L,'LOWER'),
                 IntSecAA1LUppLow3(BOX,BOXY,AA1L)=1;
                 else
                 IntSecAA1LUppLow3(BOX,BOXY,AA1L)=0;
                 );
                 if(BoxBound(BOX,AA1L,'UPPER') le BoxBound(BOXY,AA1L,'UPPER'),
                 IntSecAA1LUppUpp3(BOX,BOXY,AA1L)=1;
                 else
                 IntSecAA1LUppUpp3(BOX,BOXY,AA1L)=0;
                 );
         );
         );

         loop((BOXY)$(ord(BOX) gt ord(BOXY)),
         Loop(AA1L,
                 if((IntSecAA1LUppLow(BOX,BOXY,AA1L)=1 and IntSecAA1LUppUpp(BOX,BOXY,AA1L)=1),
                 IntSecAA1LUpp(BOX,BOXY,AA1L)=1;
                 else
                 IntSecAA1LUpp(BOX,BOXY,AA1L)=0;
                 );
                 if((IntSecAA1LLowLow(BOX,BOXY,AA1L)=1 and IntSecAA1LLowUpp(BOX,BOXY,AA1L)=1),
                 IntSecAA1LLow(BOX,BOXY,AA1L)=1;
                 else
                 IntSecAA1LLow(BOX,BOXY,AA1L)=0;
                 );
                 if((IntSecAA1LUppLow3(BOX,BOXY,AA1L)=1 and IntSecAA1LUppUpp3(BOX,BOXY,AA1L)=1),
                 IntSecAA1LUpp3(BOX,BOXY,AA1L)=1;
                 else
                 IntSecAA1LUpp3(BOX,BOXY,AA1L)=0;
                 );
         );
         );

         Loop((BOXY,AA1L)$(ord(BOX) gt ord(BOXY)),
                 if((IntSecAA1LLow(BOX,BOXY,AA1L)=1 or IntSecAA1LUpp(BOX,BOXY,AA1L)=1 or IntSecAA1LUpp3(BOX,BOXY,AA1L)=1 ),
                 IntSecAA1L(BOX,BOXY,AA1L)=1;
                 else
                 IntSecAA1L(BOX,BOXY,AA1L)=0;
                 );
         );

         SumIntsec(BOX,BOXY)=sum(AA1L,IntSecAA1L(BOX,BOXY,AA1L));

         Loop((BOXY,CLASS,CLASSK)$(ord(BOX) gt ord(BOXY) and BOXCLASSES(BOX,CLASS) and BOXCLASSES(BOXY,CLASSK)),
                 if((SumIntsec(BOX,BOXY)=card(AA1L) and ord(CLASS) ne ord(CLASSK)),
                 IntSec(BOX,BOXY)=1;
                 else
                 IntSec(BOX,BOXY)=0;
                 );
         );

         /*Loop((BOXY)$(ord(BOX) gt ord(BOXY)),
                 if((SumIntsec(BOX,BOXY)=card(AA1L)),
                 IntSec(BOX,BOXY)=1;
                 else
                 IntSec(BOX,BOXY)=0;
                 );
         );*/

        /* TotalIntsec=sum((BOX,BOXY),IntSec(BOX,BOXY)); */


         count(BOX)=count(BOX)+1;


  );
);
display BOXY,BoxBound;
display SumIntSec,IntSec,count;

set NBOX
/BOX211*BOX240/;

parameters
MissingProt(BOX,PROT)
SumMissing(BOX)
CBox(NBOX)
;

parameter NBoxBound(NBOX,AA1L,BOUND);
Loop((BOX,NBOX)$(count(BOX) ge 2 and ord(BOX) eq ord(NBOX)),
    loop(PROT,
    if(ord(PROT) lt count(BOX) and PROTBOX(PROT,BOX),
    MissingProt(BOX,PROT)=1;
    else
    MissingProt(BOX,PROT)=0;
    );
    );
    SumMissing(BOX)=sum(PROT,MissingProt(BOX,PROT));
    if(SumMissing(BOX) ge 1,
    CBox(NBOX)=1;
    else
    CBox(NBOX)=0;
    );
   if((CBox(NBOX)=1),
    NBoxBound(NBOX,AA1L,'UPPER')=smax((PROT)$(ord(PROT) lt count(BOX) and PROTBOX(PROT,BOX)),comp(PROT,AA1L));
    NBoxBound(NBOX,AA1L,'LOWER')=smin((PROT)$(ord(PROT) lt count(BOX) and PROTBOX(PROT,BOX)),comp(PROT,AA1L));
    );
);


display MissingProt,SumMissing,CBox,NBoxBound;


File rep1 / 'BoxBound_new7.inc' /;
rep1.Pw = 3000 ;
rep1.Lw =    0 ;
rep1.Nw =    0 ;
rep1.Nd =   14 ;
rep1.Nr =    2 ;

Put rep1
Loop((BOX,AA1L,BOUND),
         Put BOX.TL,',',AA1L.TL,',',BOUND.TL,',',BoxBound(BOX,AA1L,BOUND) /;
    );

loop((NBOX,AA1L,BOUND)$(CBox(NBOX) eq 1),
      Put NBOX.TL,',',AA1L.TL,',',BOUND.TL,',',NBoxBound(NBOX,AA1L,BOUND) /;
    );
Put /;

Putclose rep1;

File rep2 / 'BoxClasses7.csv' /;
rep2.Pw = 3000 ;
rep2.Lw =    0 ;
rep2.Nw =    0 ;
rep2.Nd =   14 ;
rep2.Nr =    2 ;

Put rep2
Loop((BOX,CLASS)$BOXCLASSES(BOX,CLASS),
         Put BOX.TL,',',CLASS.TL /;
    );

loop((NBOX,BOX,CLASS)$(CBox(NBOX) eq 1 and ord (BOX) eq ord(NBOX) and BOXCLASSES(BOX,CLASS)),
      Put NBOX.TL,',',CLASS.TL/;
    );
Put /;

File rep3 / 'Boxes7.csv' /;
rep3.Pw = 3000 ;
rep3.Lw =    0 ;
rep3.Nw =    0 ;
rep3.Nd =   14 ;
rep3.Nr =    2 ;

Put rep3
Loop((BOX),
         Put BOX.TL/;
    );

loop((NBOX,BOX)$(CBox(NBOX) eq 1 and ord (BOX) eq ord(NBOX)),
      Put NBOX.TL/;
    );
Put /;

Putclose rep3;

File rep4 / 'ProtBox7.csv' /;
rep4.Pw = 3000 ;
rep4.Lw =    0 ;
rep4.Nw =    0 ;
rep4.Nd =   14 ;
rep4.Nr =    2 ;

Put rep4
Loop((PROT,BOX)$(MissingProt(BOX,PROT)=0 and PROTBOX(PROT,BOX)),
         Put PROT.TL,',',BOX.TL/;
    );

loop((PROT,NBOX,BOX)$(MissingProt(BOX,PROT)=1 and ord (BOX) eq ord(NBOX)),
      Put PROT.TL,',',NBOX.TL/;
    );
Put /;

Putclose rep4;

File rep5 / 'Count7.csv' /;
rep5.Pw = 3000 ;
rep5.Lw =    0 ;
rep5.Nw =    0 ;
rep5.Nd =   14 ;
rep5.Nr =    2 ;

Put rep5
Loop((BOX),
         Put BOX.TL,',',1/;
    );

loop((NBOX,BOX)$(CBox(NBOX) eq 1 and ord (BOX) eq ord(NBOX)),
      Put NBOX.TL,',',1/;
    );
Put /;

Putclose rep5;
