# Supplementary material for: Optimization Based Tumor Classification from Microarray Gene Expression Data
Source: PLoS One. 2011 Feb 4;6(2):e14579. doi: 10.1371/journal.pone.0014579 (PMC3033885; doi:10.1371/journal.pone.0014579)
Supplement: Supporting Information S2 — Source codes, scripts and data files. (0.78 MB ZIP) [file pone.0014579.s002.zip › S2/06_SRBCT/2_Seed_Finding.gms]

$ontext
Onur Dagliyan
Fadime Uney Yuksektepe
Metin Turkay
Koc University
4 classes
$offtext

$TITLE
$onglobal
$offupper
$offsymxref
$offsymlist
*$offlisting
$inlinecom /* */
$eolcom !
$phantom nul


sets
AA1L   Attributes
/
$include Attributes.txt
/

PROT      Instances
/
$include PDBID_Prob.inc
/

CLASS    Classes
/
1
2
3
4
/
;

Sets
PROT_CLASS(PROT,CLASS) Classes of the proteins
/
$ondelim
$include PDBID_Class_Prob.csv
$offdelim
/
;

parameter
comp(PROT,AA1L)          Number of amino acids in a protein
/
$ondelim
$include PDBID_AANumber_Prob.csv
$offdelim
/

proclass(PROT,CLASS)    class that a protein belongs to
Attmax(CLASS,AA1L)
Attmin(CLASS,AA1L)
;

proclass(PROT,CLASS)$PROT_CLASS(PROT,CLASS) = 1;

Attmax('1',AA1L)=smax((PROT,CLASS)$(PROT_CLASS(PROT,'1')),comp(PROT,AA1L));
Attmin('1',AA1L)=smin((PROT,CLASS)$(PROT_CLASS(PROT,'1')),comp(PROT,AA1L));

Attmax('2',AA1L)=smax((PROT,CLASS)$(PROT_CLASS(PROT,'2')),comp(PROT,AA1L));
Attmin('2',AA1L)=smin((PROT,CLASS)$(PROT_CLASS(PROT,'2')),comp(PROT,AA1L));

Attmax('3',AA1L)=smax((PROT,CLASS)$(PROT_CLASS(PROT,'3')),comp(PROT,AA1L));
Attmin('3',AA1L)=smin((PROT,CLASS)$(PROT_CLASS(PROT,'3')),comp(PROT,AA1L));

Attmax('4',AA1L)=smax((PROT,CLASS)$(PROT_CLASS(PROT,'4')),comp(PROT,AA1L));
Attmin('4',AA1L)=smin((PROT,CLASS)$(PROT_CLASS(PROT,'4')),comp(PROT,AA1L));


display Attmin,Attmax;
alias(PROT,PROT1);

parameter distance(PROT,PROT1)
distanceALPALP(PROT,PROT1)  Distances between the instances of class ALP
distanceALPBET(PROT,PROT1)  Distances between the instances of class ALP and BET
distanceALPAPB(PROT,PROT1)  Distances between the instances of class ALP and APB
distanceALPASB(PROT,PROT1)  Distances between the instances of class ALP and ASB
distanceBETBET(PROT,PROT1)  Distances between the instances of class BET
distanceBETAPB(PROT,PROT1)  Distances between the instances of class BET and APB
distanceBETASB(PROT,PROT1)  Distances between the instances of class BET and ASB
distanceAPBAPB(PROT,PROT1)  Distances between the instances of class APB
distanceAPBASB(PROT,PROT1)  Distances between the instances of class APB and ASB
distanceASBASB(PROT,PROT1)  Distances between the instances of class ASB
;

distance(PROT,PROT1)= sqrt( sum(AA1L,sqr(comp(PROT,AA1L)-comp(PROT1,AA1L))));

loop(PROT,
    loop(PROT1,
         if((PROT_CLASS(PROT,'1') and PROT_CLASS(PROT1,'1')),
                 distanceALPALP(PROT,PROT1)= sqrt( sum(AA1L,sqr(comp(PROT,AA1L)-comp(PROT1,AA1L))));
         else
                 distanceALPALP(PROT,PROT1)= 2;
            );
        );
    );
loop(PROT,
    loop(PROT1,
         if((PROT_CLASS(PROT,'1') and PROT_CLASS(PROT1,'2')),
              distanceALPBET(PROT,PROT1)= sqrt( sum(AA1L,sqr(comp(PROT,AA1L)-comp(PROT1,AA1L))));
         else
              distanceALPBET(PROT,PROT1)= 2;
            );
        );
    );
loop(PROT,
    loop(PROT1,
         if((PROT_CLASS(PROT,'1') and PROT_CLASS(PROT1,'3')),
              distanceALPAPB(PROT,PROT1)= sqrt( sum(AA1L,sqr(comp(PROT,AA1L)-comp(PROT1,AA1L))));
         else
              distanceALPAPB(PROT,PROT1)= 2;
            );
        );
    );
loop(PROT,
    loop(PROT1,
          if((PROT_CLASS(PROT,'1') and PROT_CLASS(PROT1,'4')),
              distanceALPASB(PROT,PROT1)= sqrt( sum(AA1L,sqr(comp(PROT,AA1L)-comp(PROT1,AA1L))));
         else
              distanceALPASB(PROT,PROT1)= 2;
            );
        );
    );
loop(PROT,
    loop(PROT1,
          if((PROT_CLASS(PROT,'2') and PROT_CLASS(PROT1,'2')),
              distanceBETBET(PROT,PROT1)= sqrt( sum(AA1L,sqr(comp(PROT,AA1L)-comp(PROT1,AA1L))));
         else
              distanceBETBET(PROT,PROT1)= 2;
            );
        );
    );
loop(PROT,
    loop(PROT1,
          if((PROT_CLASS(PROT,'2') and PROT_CLASS(PROT1,'3')),
              distanceBETAPB(PROT,PROT1)= sqrt( sum(AA1L,sqr(comp(PROT,AA1L)-comp(PROT1,AA1L))));
         else
              distanceBETAPB(PROT,PROT1)= 2;
            );
        );
    );
loop(PROT,
    loop(PROT1,
          if((PROT_CLASS(PROT,'2') and PROT_CLASS(PROT1,'4')),
              distanceBETASB(PROT,PROT1)= sqrt( sum(AA1L,sqr(comp(PROT,AA1L)-comp(PROT1,AA1L))));
         else
              distanceBETASB(PROT,PROT1)= 2;
            );
        );
    );
loop(PROT,
    loop(PROT1,
         if((PROT_CLASS(PROT,'3') and PROT_CLASS(PROT1,'3')),
              distanceAPBAPB(PROT,PROT1)= sqrt( sum(AA1L,sqr(comp(PROT,AA1L)-comp(PROT1,AA1L))));
         else
              distanceAPBAPB(PROT,PROT1)= 2;
            );
        );
    );
loop(PROT,
    loop(PROT1,
         if((PROT_CLASS(PROT,'3') and PROT_CLASS(PROT1,'4')),
              distanceAPBASB(PROT,PROT1)= sqrt( sum(AA1L,sqr(comp(PROT,AA1L)-comp(PROT1,AA1L))));
         else
              distanceAPBASB(PROT,PROT1)= 2;
            );
        );
    );
loop(PROT,
    loop(PROT1,
        if((PROT_CLASS(PROT,'4') and PROT_CLASS(PROT1,'4')),
              distanceASBASB(PROT,PROT1)= sqrt( sum(AA1L,sqr(comp(PROT,AA1L)-comp(PROT1,AA1L))));
         else
              distanceASBASB(PROT,PROT1)= 2;
            );
        );
    );

display distanceALPALP,distanceBETBET,distanceAPBAPB,distanceASBASB;

parameter CRD(CLASS);
parameter n(CLASS);
n(CLASS) = 0;

  File res /debug.txt/;

Loop(CLASS,
     Loop(PROT$PROT_CLASS(PROT,CLASS),
          n(CLASS) = n(CLASS) + 1;
Put res CLASS.TL, PROT.TL, n(CLASS)/;
          CRD(CLASS) = n(CLASS);
          );
    );

display CRD;

binary variables
ProtALP(PROT)
ProtBET(PROT)
ProtAPB(PROT)
ProtASB(PROT)
;


variable
varobjective;

equations
eqnObjective
eqnALP
eqnBET
eqnALP2(PROT)
eqnBET2(PROT)
eqnAPB
eqnAPB2(PROT)
eqnASB2(PROT)
;


eqnObjective..
Varobjective =e= Sum((PROT,PROT1)$(distanceALPALP(PROT,PROT1)ne 2),ProtALP(PROT)* distanceALPALP(PROT,PROT1))
                  - (1/CRD('1'))*Sum((PROT,PROT1)$(distanceALPBET(PROT,PROT1)ne 2),ProtALP(PROT)* distanceALPBET(PROT,PROT1))
                  - (1/CRD('1'))*Sum((PROT,PROT1)$(distanceALPAPB(PROT,PROT1)ne 2),ProtALP(PROT)* distanceALPAPB(PROT,PROT1))
                  - (1/CRD('1'))*Sum((PROT,PROT1)$(distanceALPASB(PROT,PROT1)ne 2),ProtALP(PROT)* distanceALPASB(PROT,PROT1))
                  + Sum((PROT,PROT1)$(distanceBETBET(PROT,PROT1)ne 2),ProtBET(PROT)* distanceBETBET(PROT,PROT1))
                  - (1/CRD('2'))*Sum((PROT,PROT1)$(distanceALPBET(PROT,PROT1)ne 2),ProtBET(PROT)* distanceALPBET(PROT,PROT1))
                  - (1/CRD('2'))*Sum((PROT,PROT1)$(distanceBETAPB(PROT,PROT1)ne 2),ProtBET(PROT)* distanceBETAPB(PROT,PROT1))
                  - (1/CRD('2'))*Sum((PROT,PROT1)$(distanceBETASB(PROT,PROT1)ne 2),ProtBET(PROT)* distanceBETASB(PROT,PROT1))
                  + Sum((PROT,PROT1)$(distanceAPBAPB(PROT,PROT1)ne 2),ProtAPB(PROT)* distanceAPBAPB(PROT,PROT1))
                  - (1/CRD('3'))*Sum((PROT,PROT1)$(distanceALPAPB(PROT,PROT1)ne 2),ProtAPB(PROT)* distanceALPAPB(PROT,PROT1))
                  - (1/CRD('3'))*Sum((PROT,PROT1)$(distanceBETAPB(PROT,PROT1)ne 2),ProtAPB(PROT)* distanceBETAPB(PROT,PROT1))
                  - (1/CRD('3'))*Sum((PROT,PROT1)$(distanceAPBASB(PROT,PROT1)ne 2),ProtAPB(PROT)* distanceAPBASB(PROT,PROT1))
                  + Sum((PROT,PROT1)$(distanceASBASB(PROT,PROT1)ne 2),ProtASB(PROT)* distanceASBASB(PROT,PROT1))
                  - (1/CRD('4'))*Sum((PROT,PROT1)$(distanceALPASB(PROT,PROT1)ne 2),ProtASB(PROT)* distanceALPASB(PROT,PROT1))
                  - (1/CRD('4'))*Sum((PROT,PROT1)$(distanceBETASB(PROT,PROT1)ne 2),ProtASB(PROT)* distanceBETASB(PROT,PROT1))
                  - (1/CRD('4'))*Sum((PROT,PROT1)$(distanceAPBASB(PROT,PROT1)ne 2),ProtASB(PROT)* distanceAPBASB(PROT,PROT1)) ;

eqnALP..
  Sum(PROT$(PROT_CLASS(PROT,'1')),ProtALP(PROT)) =e= 1 ;

eqnBET..
  Sum(PROT$(PROT_CLASS(PROT,'2')),ProtBET(PROT)) =e= 1 ;

eqnAPB..
  Sum(PROT$(PROT_CLASS(PROT,'3')),ProtAPB(PROT)) =e= 1 ;

eqnASB..
  Sum(PROT$(PROT_CLASS(PROT,'4')),ProtASB(PROT)) =e= 1 ;

eqnALP2(PROT)$(not PROT_CLASS(PROT,'1'))..
  ProtALP(PROT) =e= 0 ;

eqnBET2(PROT)$(not PROT_CLASS(PROT,'2'))..
  ProtBET(PROT) =e= 0 ;

eqnAPB2(PROT)$(not PROT_CLASS(PROT,'3'))..
  ProtAPB(PROT) =e= 0 ;

eqnASB2(PROT)$(not PROT_CLASS(PROT,'4'))..
  ProtASB(PROT) =e= 0 ;

Model Train / all /;
option mip = cplex ;
option limrow = 100 ;
option limcol = 0 ;
option iterlim = 1000000;
option reslim=1e+17;


solve Train using MIP minimizing varobjective;

File rep1 / 'SeedsCls.txt' /;
rep1.Pw = 3000 ;
rep1.Lw =    0 ;
rep1.Nw =    0 ;
rep1.Nd =   3 ;
rep1.Nr =    0 ;
Put rep1;
    loop(PROT$(ProtALP.L(PROT)=1),
          Put PROT.TL,',1'/;
         );
     loop(PROT$(ProtBET.L(PROT)=1),
          Put PROT.TL,',2'/;
     );
     loop(PROT$(ProtAPB.L(PROT)=1),
         Put PROT.TL,',3'/;
     );
           loop(PROT$(ProtASB.L(PROT)=1),
         Put PROT.TL,',4'/;
     );
Putclose rep1;

     File rep2 / 'SeedsBox.txt' /;
rep2.Pw = 3000 ;
rep2.Lw =    0 ;
rep2.Nw =    0 ;
rep2.Nd =   3 ;
rep2.Nr =    0 ;
Put rep2;
    loop(PROT$(ProtALP.L(PROT)=1),
          Put PROT.TL,',BOX1'/;
         );
     loop(PROT$(ProtBET.L(PROT)=1),
          Put PROT.TL,',BOX2'/;
     );
     loop(PROT$(ProtAPB.L(PROT)=1),
          Put PROT.TL,',BOX3'/;
     );
           loop(PROT$(ProtASB.L(PROT)=1),
          Put PROT.TL,',BOX4'/;
     );
Putclose rep2;
