# Supplementary material for: Optimization Based Tumor Classification from Microarray Gene Expression Data
Source: PLoS One. 2011 Feb 4;6(2):e14579. doi: 10.1371/journal.pone.0014579 (PMC3033885; doi:10.1371/journal.pone.0014579)
Supplement: Supporting Information S2 — Source codes, scripts and data files. (0.78 MB ZIP) [file pone.0014579.s002.zip › S2/06_SRBCT/4_Bound_Calculation_NProb.gms]

$ontext
Onur Dagliyan
Fadime Uney Yuksektepe
Metin Turkay
Koc University
4 classes
$offtext

$TITLE
$onglobal
$offupper
$offsymxref
$offsymlist
*$offlisting
$inlinecom /* */
$eolcom !
$phantom nul


sets
AA1L   Attributes
/
$include Attributes.txt
/

PROT      Instances
/
$include PDBID_NProb.inc
/

CLASS    Classes
/
1
2
3
4
/

BOX
/BOX51*BOX54/

BOUND
/LOWER
UPPER
/
;

Sets
PROT_CLASS(PROT,CLASS) Classes of the proteins
/
$ondelim
$include PDBID_Class_NProb.csv
$offdelim
/
;

parameter
comp(PROT,AA1L)          Number of amino acids in a protein
/
$ondelim
$include PDBID_AANumber_NProb.csv
$offdelim
/

proclass(PROT,CLASS)    class that a protein belongs to
Attmax(CLASS,AA1L)
Attmin(CLASS,AA1L)
;

proclass(PROT,CLASS)$PROT_CLASS(PROT,CLASS) = 1;

Attmax('1',AA1L)=smax((PROT,CLASS)$(PROT_CLASS(PROT,'1')),comp(PROT,AA1L));
Attmin('1',AA1L)=smin((PROT,CLASS)$(PROT_CLASS(PROT,'1')),comp(PROT,AA1L));

Attmax('2',AA1L)=smax((PROT,CLASS)$(PROT_CLASS(PROT,'2')),comp(PROT,AA1L));
Attmin('2',AA1L)=smin((PROT,CLASS)$(PROT_CLASS(PROT,'2')),comp(PROT,AA1L));

Attmax('3',AA1L)=smax((PROT,CLASS)$(PROT_CLASS(PROT,'3')),comp(PROT,AA1L));
Attmin('3',AA1L)=smin((PROT,CLASS)$(PROT_CLASS(PROT,'3')),comp(PROT,AA1L));

Attmax('4',AA1L)=smax((PROT,CLASS)$(PROT_CLASS(PROT,'4')),comp(PROT,AA1L));
Attmin('4',AA1L)=smin((PROT,CLASS)$(PROT_CLASS(PROT,'4')),comp(PROT,AA1L));

display Attmin,Attmax;

parameter BoxBound(BOX,AA1L,BOUND);

BoxBound('BOX51',AA1L,'UPPER')=Attmax('1',AA1L);
BoxBound('BOX52',AA1L,'UPPER')=Attmax('2',AA1L);
BoxBound('BOX53',AA1L,'UPPER')=Attmax('3',AA1L);
BoxBound('BOX54',AA1L,'UPPER')=Attmax('4',AA1L);

BoxBound('BOX51',AA1L,'LOWER')=Attmin('1',AA1L);
BoxBound('BOX52',AA1L,'LOWER')=Attmin('2',AA1L);
BoxBound('BOX53',AA1L,'LOWER')=Attmin('3',AA1L);
BoxBound('BOX54',AA1L,'LOWER')=Attmin('4',AA1L);

alias(BOX,BOXY);
alias(AA1L,AA1LK);

File rep2 / 'BoxBound.inc' /;
rep2.Pw = 3000 ;
rep2.Lw =    0 ;
rep2.Nw =    0 ;
rep2.Nd =   14 ;
rep2.Nr =    2 ;
rep2.ap=1;
Put rep2
*Put /;
display BOX;

Loop((BOX,AA1L,BOUND),
         Put BOX.TL,',',AA1L.TL,',',BOUND.TL,',',BoxBound(BOX,AA1L,BOUND) /;
    );
*Put /;
Putclose rep2;


File rep5 / 'boxesnprob.csv' /;
rep5.Pw = 3000 ;
rep5.Lw =    0 ;
rep5.Nw =    0 ;
rep5.Nd =   14 ;
rep5.Nr =    2 ;
rep5.ap=1;
Put rep5 ;
Loop(BOX,
     Put BOX.TL;
     Put/;
     );
Putclose rep5;


File rep6 / 'usedboxes.inc' /;
rep6.Pw = 3000 ;
rep6.Lw =    0 ;
rep6.Nw =    0 ;
rep6.Nd =   14 ;
rep6.Nr =    2 ;
rep6.ap=1;
Put rep6 ;
Loop(BOX,
     Put BOX.TL /;
     );
Putclose rep6;


File rep8 / 'boxesnprobclass.csv' /;
rep8.Pw = 3000 ;
rep8.Lw =    0 ;
rep8.Nw =    0 ;
rep8.Nd =   14 ;
rep8.Nr =    2 ;
rep8.ap=1;
Put rep8 ;
     Put 'BOX51',',','1'/;
     Put 'BOX52',',','2'/;
     Put 'BOX53',',','3'/;
     Put 'BOX54',',','4'/;
Putclose rep8;


File rep9 / 'boxclasses.inc' /;
rep9.Pw = 3000 ;
rep9.Lw =    0 ;
rep9.Nw =    0 ;
rep9.Nd =   14 ;
rep9.Nr =    2 ;
rep9.ap=1;
Put rep9 ;
     Put 'BOX51',',','1'/;
     Put 'BOX52',',','2'/;
     Put 'BOX53',',','3'/;
     Put 'BOX54',',','4'/;
Putclose rep9;


File rep10 / 'boxcount.inc' /;
rep10.Pw = 3000 ;
rep10.Lw =    0 ;
rep10.Nw =    0 ;
rep10.Nd =   14 ;
rep10.Nr =    2 ;
rep10.ap=1;
rep10.ap=1;
Put rep10;

loop(BOX,
Put BOX.TL,',','1' /;
);
Putclose rep10;
