# Supplementary material for: Optimization Based Tumor Classification from Microarray Gene Expression Data
Source: PLoS One. 2011 Feb 4;6(2):e14579. doi: 10.1371/journal.pone.0014579 (PMC3033885; doi:10.1371/journal.pone.0014579)
Supplement: Supporting Information S2 — Source codes, scripts and data files. (0.78 MB ZIP) [file pone.0014579.s002.zip › S2/06_SRBCT/driver_nfold_4classes.m]

% Onur Dagliyan %
%%%%%%%%%%%%%%%%%

clear all
%Tres ve fold u degistir
[A,descName] = xlsread('input.xls');
tres=1.5; %treshold to divide low high
fold=10; %how many folds

at=length(A(1,:))-1; %number of attributes
m=length(A); % m = number of molecules in set

l=round(m/fold);  % n = number of molecules in test
n= m-l; %l = number of molecules in training

tot=0;%total accuracy

foldsayi=0;

%%%%%Normalization%%%%%%%%%%%%%%%%%%%%%%%%%%%%%%%%%%%%
for i=1:at 
    minm=min(A(:,i));
    maxm=max(A(:,i));
    for j=1:m
        A2(j,i)=(A(j,i)-minm)/(maxm-minm);
    end
end
A2(:,at+1)=A(:,at+1);
A=A2;
A = roundn(A,-6);  %cok kusurat varsa atributelarda onu en fazla 6ye cekiyo

fid = fopen('Attributes.txt', 'wt');  %Attribute set

for i=1:at
    S=char(descName(i));
    fprintf(fid, '%s\n',S);
end

fclose(fid);

fid = fopen('SamplesTest.txt', 'wt'); %Sample set

t=num2str(n+1);
t2=num2str(m);
S=strcat('S',t,'*','S',t2);
fprintf(fid, '%s\n',S);

fclose(fid);

fid = fopen('SamplesTraining.txt', 'wt');

t=num2str(1);
t2=num2str(n);
S=strcat('S',t,'*','S',t2);
fprintf(fid, '%s\n',S);

fclose(fid);

F=randperm(m); %Randomize
for i= 1:m
    B(i,:)=A(F(i),:);
end
A=B;
for init=0:(fold-1) %n-fold
    for i=1:at+1
        k=1;
        p=1;
        for j=1:m   %10 parcayi hazirliyo tek tek
            if(((init*l)<j)&&(j<=((init*l)+l))&&init<(fold-1))                
                U(p,i)=A(j,i); %test
                p=p+1;    
            elseif(init<(fold-1))
                T(k,i)=A(j,i); %training
                k=k+1;
            elseif(init==(fold-1)&&j<=m-l)
                T(k,i)=A(j,i);
                k=k+1;
            elseif(init==(fold-1))
                U(p,i)=A(j,i);
                p=p+1;            
            end                       
        end
    end
    
    for i=1:at     %att_training.csv dosyasini hazirlayan (attribute degerleri ) 
        for j=1:n
            t=num2str(j);
            M(j+((i-1)*n))=cellstr(strcat('S',t,',',descName(i),',',num2str(T(j,i))));
        end
    end

    if(init==0)
        M=M';
    end
    
    for i=1:at    %att_testing.csv dosyasini hazirlayan (attribute degerleri ) 
        for j=1:length(U(:,1))
            t=num2str(j+n);
            N(j+((i-1)*l))=cellstr(strcat('S',t,',',descName(i),',',num2str(U(j,i))));
        end
    end

    if(init==0)
        N=N';
    end
    
    S=strcat('att_training','.csv');
    S2=strcat('att_testing','.csv');
    cellwrite(S,M);
    cellwrite(S2,N)
    %%%class_training and class_testing dosyalarini%%%%%%%
    %%%%%%%%%%%%%%%%%%%%%%%%%%%%%%%%%%%%%%%%%%%%%%%%%%%%%%
     for i= 1:n
        if (T(i,at+1)==1)
            t=1;
        elseif (T(i,at+1)==2)
            t=2;
        elseif (T(i,at+1)==3)
            t=3;
        elseif (T(i,at+1)==4)
            t=4;
        end
        k=num2str(i);
        p=num2str(t);
        O(i)=cellstr(strcat('S',k,',',p));
    end
    if(init==0)
        O=O';
    end
    S=strcat('class_training','.csv');
    cellwrite(S,O);

    for i= 1:length(U(:,1))
        if (U(i,at+1)==1)
            t=1;
        elseif (U(i,at+1)==2)
            t=2;
        elseif (U(i,at+1)==3)
            t=3;
        elseif (U(i,at+1)==4)
            t=4;
        end
        k=num2str(i+n);
        p=num2str(t);
        P(i)=cellstr(strcat('S',k,',',p));
    end

    if(init==0)
        P=P';
    end

    S=strcat('class_testing','.csv');
    cellwrite(S,P);

%%%%%%%%%%%%%%%%%%%%%%%%%%%%%%%%%%%%%%%%%%%%
    %Gamsleri cagir%%%%%%%%%%%

    gams 1_ProbInstanceFinding
    
    %%%%%%%%%Problematicde bos var mi diye kontrol et%%%% 
    tempfid=fopen('PDBID_Class_Prob.csv','r');
    if (tempfid >0)    
        tempo=xlsread('PDBID_Class_Prob.csv');
        templen=length(tempo);
        count1=0;
        count2=0;
        count3=0;
        count4=0;
       for i=1:templen
            if (tempo(i)==1)
                count1=count1+1;
            elseif (tempo(i)==2)
                count2=count2+1;
            elseif(tempo(i)==3)
                count3=count3+1;  
            else
                count4=count4+1; 
            end
        end
        fclose(tempfid);
        if((count1 ~=0) && (count2 ~=0)&& (count3 ~=0)&& (count4 ~=0))
            gams 2_Seed_Finding
            gams 3_Training_Seeds_Prob
        end
    end
    
    gams 4_Bound_Calculation_NProb
    gams 5_IntEliminationAll
    gams 6_IntEliminationAll_2
    gams 7_IntEliminationAll_3
    gams 8_IntEliminationAll_4
    gams 9_IntEliminationAll_5
    gams 10_IntEliminationAll_6
    gams 11_IntEliminationAll_7
    gams 12_IntEliminationAll_8
    gams 13_IntEliminationAll_9
    gams 14_IntEliminationAll_10
    gams 15_IntEliminationAll_11
    gams 16_IntEliminationAll_12
    gams 17_IntEliminationAll_13
    gams 18_IntEliminationAll_14
    gams 19_IntEliminationAll_15
    gams 20_IntEliminationAll_16
    
    
    gams Testing_New
    
    
    %%%%%%%%%%%%%%%%%%%%%%%%%%RESULTS%%%%%%%%%%%%%%%%%%%%%%%%%%%%%%%%%%%

    fid = fopen('TestResult_New.txt','rt');    
    %test resultsin icinden num of correctly classified instances i okuyo
    C = textscan(fid, '%s');
    fclose(fid);
    
    
    foldsayi=foldsayi+1
    acc=str2double(char(C{1}(8)))
    tot=acc+tot;
    
    delete 'BoxBound.inc';
    delete 'BoxBound_new.inc',delete 'BoxBound_new2.inc',delete 'BoxBound_new3.inc',delete 'BoxBound_new4.inc',delete 'BoxBound_new5.inc';
    delete 'BoxBound_new6.inc',delete 'BoxBound_new7.inc',delete 'BoxBound_new8.inc',delete 'BoxBound_new9.inc',delete 'BoxBound_new10.inc';
    delete 'BoxBound_new11.inc',delete 'BoxBound_new12.inc',delete 'BoxBound_new13.inc',delete 'BoxBound_new14.inc',delete 'BoxBound_new15.inc',delete 'BoxBound_new16.inc';
    delete 'boxclasses.inc';
    delete 'boxcount.inc';
    delete 'PDBID_Prob.inc';
    delete 'PDBID_NProb.inc';
    delete 'usedboxes.inc';
    delete 'boxesnprobclass.csv';
    delete 'BoxClasses.csv';
    delete 'boxesnprobclass.csv';
    delete 'boxesprob.csv';
    delete 'boxesprobclass.csv',delete 'Boxes.csv',delete 'Boxes2.csv',delete 'Boxes3.csv',delete 'Boxes4.csv',delete 'Boxes5.csv',delete 'Boxes6.csv',delete 'Boxes7.csv',delete 'Boxes8.csv';
    delete 'Boxes9.csv',delete 'Boxes10.csv',delete 'Boxes11.csv',delete 'Boxes12.csv',delete 'Boxes13.csv',delete 'Boxes14.csv',delete 'Boxes15.csv',delete 'Boxes16.csv';
    delete 'ProtBox.csv',delete 'ProtBox2.csv',delete 'ProtBox3.csv',delete 'ProtBox4.csv',delete 'ProtBox5.csv',delete 'ProtBox6.csv',delete 'ProtBox7.csv',delete 'ProtBox8.csv';
    delete 'ProtBox9.csv',delete 'ProtBox10.csv',delete 'ProtBox11.csv',delete 'ProtBox12.csv',delete 'ProtBox13.csv',delete 'ProtBox14.csv',delete 'ProtBox15.csv',delete 'ProtBox16.csv';
    delete 'Count.csv',delete 'Count2.csv',delete 'Count3.csv',delete 'Count4.csv',delete 'Count5.csv',delete 'Count6.csv',delete 'Count7.csv',delete 'Count8.csv';
    delete 'Count9.csv',delete 'Count10.csv',delete 'Count11.csv',delete 'Count12.csv',delete 'Count13.csv',delete 'Count14.csv',delete 'Count15.csv',delete 'Count16.csv';
    delete 'BoxClasses2.csv',delete 'BoxClasses3.csv',delete 'BoxClasses4.csv',delete 'BoxClasses5.csv',delete 'BoxClasses6.csv',delete 'BoxClasses7.csv',delete 'BoxClasses8.csv';
    delete 'BoxClasses9.csv',delete 'BoxClasses10.csv',delete 'BoxClasses11.csv',delete 'BoxClasses12.csv',delete 'BoxClasses13.csv',delete 'BoxClasses14.csv',delete 'BoxClasses15.csv',delete 'BoxClasses16.csv';
    delete 'PDBID_Class_Prob.csv',delete 'PDBID_Class_NProb.csv',delete 'PDBID_Class_NP.csv',delete 'PDBID_AANumber_NProb.csv',delete 'PDBID_AANumber_Prob.csv';
    delete 'SeedsBox.txt', delete 'SeedsCls.txt'; 
    delete 'boxesnprob.csv';
 end

%total accuracy ekranda
final=(tot/(fold*l))*100
