# Supplementary material for: Optimization Based Tumor Classification from Microarray Gene Expression Data
Source: PLoS One. 2011 Feb 4;6(2):e14579. doi: 10.1371/journal.pone.0014579 (PMC3033885; doi:10.1371/journal.pone.0014579)
Supplement: Supporting Information S2 — Source codes, scripts and data files. (0.78 MB ZIP) [file pone.0014579.s002.zip › S2/06_SRBCT/driver_testset_4classes.m]

% Onur Dagliyan %
%%%%%%%%%%%%%%%%%


clear all
[A,descName] = xlsread('input.xls');
at=length(A(1,:))-1; %num of attributes
m=length(A); %m to be the number of molecules in set
l=20;     %number of samples in test set
n= 63;     %number of samples in training set    

tot=0; %total accuracy

for i=1:at %normalization
   minm=min(A(:,i));
   maxm=max(A(:,i));
   for j=1:m
       A2(j,i)=(A(j,i)-minm)/(maxm-minm);
    end
end
A2(:,at+1)=A(:,at+1);
A=A2;
%A = roundn(A,-6);  %cok kusurat varsa atributelarda onu en fazla 6ye cekiyo


for i=1:n
    TRAIN(i,:)=A(i,:);
end

j=1;
for i=n+1:m
    TEST(j,:)=A(i,:);
    j=j+1;
end

%%%Attribute isimlerini yaz%%%%%%%%%%%%%%%%%%%%%%%%%%%%%
fid = fopen('Attributes.txt', 'wt');

for i=1:at
    S=char(descName(i));
    fprintf(fid, '%s\n',S);
end

fclose(fid);
%%%%%%%%%%%%%%%%%%%%%%%%%%%%%%%%%%%%%%%%%%%%%%%%%%%%%%%%


%%%Sample set%%%%%%%%%%%%%%%%%%%%%%%%%%%%%%
fid = fopen('SamplesTest.txt', 'wt'); 

t=num2str(n+1);
t2=num2str(m);
S=strcat('S',t,'*','S',t2);
fprintf(fid, '%s\n',S);

fclose(fid);

fid = fopen('SamplesTraining.txt', 'wt');

t=num2str(1);
t2=num2str(n);
S=strcat('S',t,'*','S',t2);
fprintf(fid, '%s\n',S);

fclose(fid);
%%%%%%%%%%%%%%%%%%%%%%%%%%%%%%%%%%%%%%%%%%%%%%%%%%%%%%%%%%
    
    for i=1:at    %att_training.csv nin icini yazan
        for j=1:n
            t=num2str(j);
            M(j+((i-1)*n))=cellstr(strcat('S',t,',',descName(i),',',num2str(TRAIN(j,i))));
        end
    end

%    if(init==0)
        M=M';
  %  end
    
    for i=1:at   %att_testing_1.csv nin icini yazan
        for j=1:length(TEST(:,1))
            t=num2str(j+n);
            N(j+((i-1)*l))=cellstr(strcat('S',t,',',descName(i),',',num2str(TEST(j,i))));
        end
    end

 %   if(init==0)
        N=N';
   % end

    S=strcat('att_training','.csv');
    S2=strcat('att_testing','.csv');
    cellwrite(S,M);
    cellwrite(S2,N);

    %classlar
    for i= 1:n
        if (TRAIN(i,at+1)==1)
            t=1;
        elseif (TRAIN(i,at+1)==2)
            t=2;
        elseif (TRAIN(i,at+1)==3)
            t=3;
        elseif (TRAIN(i,at+1)==4)
            t=4;
        end
        k=num2str(i);
        p=num2str(t);
        O(i)=cellstr(strcat('S',k,',',p));
    end
    %if(init==0)
        O=O';
   % end
    S=strcat('class_training','.csv');
    cellwrite(S,O);

    for i= 1:length(TEST(:,1))
        if (TEST(i,at+1)==1)
            t=1;
        elseif (TEST(i,at+1)==2)
            t=2;
        elseif (TEST(i,at+1)==3)
            t=3;
        elseif (TEST(i,at+1)==4)
            t=4;
        end
        k=num2str(i+n);
        p=num2str(t);
        P(i)=cellstr(strcat('S',k,',',p));
    end

%     if(init==0)
         P=P';
%     end

    S=strcat('class_testing','.csv');
    cellwrite(S,P);

    %%%%%%%%%%%%%%%%%%%%%%GAMS%%%%%%%%%%%%%%%%%%%%%%%%%%%%%%%%%
    gams 1_ProbInstanceFinding
    
    %%%%%%%%%Problematicde bos var mi diye kontrol et%%%% 
    tempfid=fopen('PDBID_Class_Prob.csv','r');
    if (tempfid >0)    
        tempo=xlsread('PDBID_Class_Prob.csv');
        templen=length(tempo);
        count1=0;
        count2=0;
        count3=0;
        count4=0;
        for i=1:templen
            if (tempo(i)==1)
                count1=count1+1;
            elseif(tempo(i)==2)
                count2=count2+1;
            elseif(tempo(i)==3)
                count3=count3+1;
            else
                count4=count4+1;
            end
        end
        fclose(tempfid);
        if((count1 ~=0) && (count2 ~=0)&& (count3 ~=0)&& (count4 ~=0))
            gams 2_Seed_Finding
            gams 3_Training_Seeds_Prob
        end
    end
    
    gams 4_Bound_Calculation_NProb
    gams 5_IntEliminationAll
    gams 6_IntEliminationAll_2
    gams 7_IntEliminationAll_3
    gams 8_IntEliminationAll_4
    gams 9_IntEliminationAll_5
    gams 10_IntEliminationAll_6
    gams 11_IntEliminationAll_7
    gams 12_IntEliminationAll_8
    gams 13_IntEliminationAll_9
    gams 14_IntEliminationAll_10
    gams 15_IntEliminationAll_11
    gams 16_IntEliminationAll_12
    gams 17_IntEliminationAll_13
    gams 18_IntEliminationAll_14
    gams 19_IntEliminationAll_15
    gams 20_IntEliminationAll_16
    
    
    gams Testing_New
   %%%%%%%%%%%%%%%%%%%%%%%%%%%%%%%%%%%%%%%%%%%%%%%%%%%%%%%%%%%%%%%%
    
    fid = fopen('TestResult_New.txt','rt');    
    %test resultsin icinden num of correctly classified instances i okuyo
    C = textscan(fid, '%s');
    fclose(fid);
    acc=str2double(char(C{1}(8)))
    tot=acc+tot;
  

%total accuracy ekranda
final=(tot/l)*100
