# Supplementary material for: Optimization Based Tumor Classification from Microarray Gene Expression Data
Source: PLoS One. 2011 Feb 4;6(2):e14579. doi: 10.1371/journal.pone.0014579 (PMC3033885; doi:10.1371/journal.pone.0014579)
Supplement: Supporting Information S2 — Source codes, scripts and data files. (0.78 MB ZIP) [file pone.0014579.s002.zip › S2/06_SRBCT/input.xls]

## Sheet: Sheet1
a770394	a812105	a784224	a295985	a383188	Class
4.0134	0.1831	0.4964	0.1318	0.3408	1
2.3451	0.9324	0.4959	0.1825	0.4758	1
4.1262	0.2683	0.607	0.1688	0.362	1
5.1079	0.6081	0.2547	0.1914	0.9716	1
3.9941	0.2854	0.9249	0.106	0.4327	1
3.4064	0.3732	0.4379	0.1111	0.3488	1
2.6916	0.4885	0.3681	0.5527	0.5604	1
2.3477	0.5303	0.2623	0.179	0.3872	1
3.6247	0.1999	0.1808	0.1546	0.3292	1
2.5821	0.2173	0.4885	0.1627	0.8943	1
3.1955	0.1353	0.2486	0.0978	0.248	1
4.1509	0.4031	0.1855	0.1032	0.6761	1
4.6412	0.6329	0.4073	0.1457	0.4846	1
4.5169	1.5151	0.5114	0.0509	0.6739	1
0.4944	0.7504	0.4087	0.0538	0.599	1
1.7248	1.4635	0.3284	0.2575	1.1278	1
2.347	0.437	0.5321	0.0884	0.594	1
4.0513	0.8376	0.4085	0.0555	0.4438	1
5.2958	0.81	0.3941	0.0538	0.4164	1
5.2135	0.8579	0.458	0.1268	1.1469	1
3.2644	2.0774	0.3463	0.0097	0.5544	1
3.6355	1.6721	0.6853	0.0272	0.1564	1
3.3071	0.9227	0.7931	0.0302	0.5403	1
0.1647	0.1458	0.5713	1.7509	0.145	2
0.338	0.7374	0.4952	1.3718	0.1636	2
0.0669	0.2586	0.8835	0.6699	0.0754	2
0.1433	0.1561	0.3409	0.3742	0.5204	2
0.0967	0.1011	0.5765	0.8062	0.1626	2
0.3616	0.2187	0.3838	0.4296	0.2994	2
0.4264	0.2607	0.771	1.2947	0.0973	2
0.1738	0.196	0.45	0.7872	0.314	2
0.308	4.0021	0.3583	1.8252	0.687	3
0.3533	3.0807	0.5922	0.8851	3.5148	3
0.4402	3.806	0.4015	2.095	1.1285	3
0.3059	2.2816	0.3441	2.5097	2.0273	3
0.2557	5.9451	0.471	1.808	2.8448	3
0.4325	1.8712	0.599	0.7927	2.3774	3
0.318	3.4142	0.307	3.7881	2.2254	3
0.3297	3.507	0.3662	3.0483	2.4531	3
0.4416	3.0138	0.4388	1.2844	1.4275	3
0.4786	2.3583	0.2471	0.5539	2.9356	3
0.4782	3.9043	0.3559	0.9104	2.9998	3
0.1814	2.8745	0.5064	1.6632	1.4809	3
0.3391	0.8622	6.0234	2.2148	0.5927	4
0.5027	0.5306	4.6947	1.3777	1.3002	4
1.4465	0.4153	4.9147	0.3896	0.6747	4
0.7983	2.0277	1.2661	1.929	0.825	4
0.1634	1.105	5.1002	0.7298	1.3122	4
0.3339	1.823	4.4417	1.3989	0.466	4
0.316	0.8602	4.1913	1.5264	0.9528	4
0.3505	0.6992	3.2493	3.0799	1.3507	4
0.5697	0.9223	2.89	1.1069	1.0156	4
0.6855	0.6787	3.5035	3.0736	1.8398	4
0.282	0.8501	4.953	1.8669	1.1466	4
0.9931	0.4481	5.5867	1.5998	1.5433	4
0.3472	0.4317	3.868	0.1913	1.0831	4
0.8648	0.3335	4.0418	2.1579	0.867	4
1.4401	0.167	0.5909	0.4428	0.0855	4
0.5444	0.2994	2.0514	2.1838	1.1549	4
0.6624	0.6356	7.9145	0.857	1.9367	4
0.6417	1.0611	2.7369	0.3458	0.8483	4
0.8647	0.7529	2.9856	1.9716	0.8106	4
0.2135	0.2495	0.6343	0.4095	0.6124	4
0.1988	4.1888	0.5117	2.7582	1.8394	3
2.9348	0.4648	1.4344	4.1578	1.6194	4
0.112	3.0163	0.1667	1.787	0.6869	3
0.5283	0.3133	0.3052	0.073	0.2822	1
0.2601	0.4807	2.2785	1.0895	0.9374	4
0.1434	0.0974	0.0953	0.1538	0.0892	2
2.6372	0.2797	0.3074	0.1144	1.1497	1
0.3628	0.4859	5.8914	0.6276	1.7519	4
4.0668	0.3257	0.2858	0.3166	0.5566	1
2.5606	0.2155	0.4844	0.1614	0.8869	1
1.1591	0.3065	0.7932	0.3375	0.3995	1
0.311	0.8625	1.0078	1.1813	1.4104	4
0.1019	0.1317	0.1523	0.3008	0.113	2
0.879	0.4076	7.059	1.6942	1.6954	4
0.5107	4.9719	0.3878	2.3831	3.1922	3
1.1039	3.7433	0.382	2.1612	2.2634	3
0.5324	2.9571	0.3745	2.9724	3.0804	3
0.5092	5.4579	0.3763	1.1701	4.4771	3
0.0769	0.1921	0.2328	0.7321	0.3435	2
4.7936	0.3094	0.2473	0.0728	0.5069	1
