# Supplementary material for: Optimization Based Tumor Classification from Microarray Gene Expression Data
Source: PLoS One. 2011 Feb 4;6(2):e14579. doi: 10.1371/journal.pone.0014579 (PMC3033885; doi:10.1371/journal.pone.0014579)
Supplement: Supporting Information S2 — Source codes, scripts and data files. (0.78 MB ZIP) [file pone.0014579.s002.zip › S2/06_SRBCT/Testing_New.gms]

$ontext
Onur Dagliyan
Fadime Uney Yuksektepe
Metin Turkay
Koc University
4 classes
$offtext

$TITLE
$onglobal
$offupper
$offsymxref
$offsymlist
*$offlisting
$inlinecom /* */
$eolcom !
$phantom nul

sets
AA1L   Single-letter representations of amino acids
/
$include Attributes.txt
/

PROT   test set proteins
/
$include SamplesTest.txt
/


CLASS  classes
/
1
2
3
4
/

BOX    constructed boxes
/
$include Boxes16.csv
/

BOUND
/
LOWER
UPPER
/
;
Sets
PROT_CLASS(PROT,CLASS) Orriginal classes of test set proteins
/
$ondelim
$include class_testing.csv
$offdelim
/

BOXCLASSES(BOX,CLASS)  Corresponding classes of boxes
/
$ondelim
$include BoxClasses16.csv
$offdelim
/
;

alias (AA1L,AA1LK);
alias(BOUND,BOUNDC);

parameter
comp(PROT,AA1L)          the number of amino acids in a protein
/
$ondelim
$include att_testing.csv
$offdelim
/

BoxBounds(BOX,AA1L,BOUND)    the bounds of constructed boxes
/
$ondelim
$include BoxBound_new16.inc
$offdelim
/

BoxCenter(BOX,AA1L)    the bounds of constructed boxes

*comp(PROT,AA1L)         the amino acid composition
*nrs(PROT)
proclass(PROT,CLASS)    class that a protein belongs to
;
proclass(PROT,CLASS)$PROT_CLASS(PROT,CLASS) = 1;

*nrs(PROT)= sum(AA1L, naa(PROT,AA1L)) ;

*comp(PROT,AA1L)= naa(PROT,AA1L) / nrs(PROT) ;

parameter inAttAA1L(PROT,BOX,AA1L)    counter
;

loop((PROT),
   loop(BOX,
         loop(AA1L,
              if( (BoxBounds(BOX,AA1L,'LOWER') le  comp(PROT,AA1L)) and   (comp(PROT,AA1L) le BoxBounds(BOX,AA1L,'UPPER')),
                         inAttAA1L(PROT,BOX,AA1L)= 1 ;
                );
             );
         );
     );

parameter inAtt(PROT,BOX);
inAtt(PROT,BOX)= sum(AA1L,inAttAA1L(PROT,BOX,AA1L));
display inAtt;

parameter PROT_ASS_BOX_B(PROT,BOX)
PROT_INBOX(PROT);

loop((PROT),
  loop(BOX,
        if(inAtt(PROT,BOX)=card(AA1L),
            PROT_ASS_BOX_B(PROT,BOX) =  1;
            PROT_INBOX(PROT)=1;
           );
       );
     );


Display PROT_ASS_BOX_B, PROT_INBOX;
alias (AA1L,AA1LK);
parameter DistBox(BOX,PROT,AA1L),minDistBox(BOX,PROT);

loop(PROT,
         loop(BOX,
                 loop(AA1L,
                 if((comp(PROT,AA1L) lt BoxBounds(BOX,AA1L,'LOWER')),
                 DistBox(BOX,PROT,AA1L)=sqr(BoxBounds(BOX,AA1L,'LOWER')-comp(PROT,AA1L));
                 elseif (comp(PROT,AA1L) gt BoxBounds(BOX,AA1L,'UPPER')),
                 DistBox(BOX,PROT,AA1L)=sqr(comp(PROT,AA1L)-BoxBounds(BOX,AA1L,'UPPER'));
                 else
                 DistBox(BOX,PROT,AA1L)=0;
                 );
                 );
         );
);

MinDistBOX(BOX,PROT)=sqrt(sum(AA1L, DistBox(BOX,PROT,AA1L)));

Display MinDistBox;

parameters
PROT_ASS_BOX_O(PROT,BOX)  indicating the proteins that are outside the bounds of boxes
minDist(PROT)
;

alias (BOX,BOX1);

minDist(PROT)=smin(BOX,MinDistBox(BOX,PROT));
display minDist;

PROT_ASS_BOX_O(PROT,BOX)$(minDist(PROT)=MinDistBox(BOX,PROT))= 1;

parameters
PROT_ORIGINAL(PROT,CLASS) representing the original classes of proteins
PROT_ASSINGED1(PROT,CLASS) representing the assinged classes of proteins
CORRECT_CLASSIFICATION(PROT,CLASS)
;

PROT_ORIGINAL(PROT,CLASS)$PROT_CLASS(PROT,CLASS)=1;

loop((PROT,CLASS,BOX),
PROT_ASSINGED1(PROT,CLASS)$(PROT_ASS_BOX_O(PROT,BOX)=1 and BOXCLASSES(BOX,CLASS))= 1;
         );

loop((PROT,BOX,CLASS),
CORRECT_CLASSIFICATION(PROT,CLASS)$(PROT_ASSINGED1(PROT,CLASS)=1 and PROT_ORIGINAL(PROT,CLASS))=1;
         );

display PROT_ASSINGED1,CORRECT_CLASSIFICATION;

parameters
TotalCorrect
Accuracy;

TotalCorrect=sum((PROT,CLASS),CORRECT_CLASSIFICATION(PROT,CLASS));
Accuracy=100*(TotalCorrect/card(PROT));

display TotalCorrect;
File rep / 'TestResult_New.txt' /;
rep.Pw = 3000 ;
rep.Lw =    0 ;
rep.Nw =    0 ;
rep.Nd =   14 ;
rep.Nr =    6 ;
Put rep ;

Put 'Accuracy: ' Accuracy;
Put /;
Put 'Number of correctly classified instances: ' TotalCorrect;
Put/;
Put 'Boxes that proteins are correctly classified:'
put/;
Loop((PROT,BOX,CLASS)$(PROT_ASS_BOX_O(PROT,BOX)=1 and BOXCLASSES(BOX,CLASS) and CORRECT_CLASSIFICATION(PROT,CLASS)=1) ,
     Put PROT.TL, ',', BOX.TL, ',' , CLASS.TL / ;
     );
Put /;

PutClose/;
